# Supplementary material for: Design of an improved graph-based model integrating LSTM, LoRaWAN, and blockchain for smart agriculture
Source: PeerJ Comput Sci. 2025 Jun 20;11:e2896. doi: 10.7717/peerj-cs.2896 (PMC12192981; doi:10.7717/peerj-cs.2896)
Supplement: Supplemental Information 1 [file peerj-cs-11-2896-s001.csv]

N	P	K	temperature	humidity	ph	rainfall	crop	water need	mean water require	market price per kg	label	water require
90	42	43	20.87974371	82.00274423	6.502985292	202.9355362	rice	500	263.8188864	35	kidneybeans	297.0644638
85	58	41	21.77046169	80.31964408	7.038096361	226.6555374	rice	500	263.8188864	35	rice	273.3444626
60	55	44	23.00445915	82.3207629	7.840207144	263.9642476	rice	500	263.8188864	35	rice	236.0357524
74	35	40	26.49109635	80.15836264	6.980400905	242.8640342	rice	500	263.8188864	35	pigeonpeas	257.1359658
78	42	42	20.13017482	81.60487287	7.628472891	262.7173405	rice	500	263.8188864	35	rice	237.2826595
69	37	42	23.05804872	83.37011772	7.073453503	251.0549998	rice	500	263.8188864	35	pigeonpeas	248.9450002
69	55	38	22.70883798	82.63941394	5.70080568	271.3248604	rice	500	263.8188864	35	rice	228.6751396
94	53	40	20.27774362	82.89408619	5.718627178	241.9741949	rice	500	263.8188864	35	pigeonpeas	258.0258051
89	54	38	24.51588066	83.5352163	6.685346424	230.4462359	rice	500	263.8188864	35	rice	269.5537641
68	58	38	23.22397386	83.03322691	6.336253525	221.2091958	rice	500	263.8188864	35	rice	278.7908042
91	53	40	26.52723513	81.41753846	5.386167788	264.6148697	rice	500	263.8188864	35	rice	235.3851303
90	46	42	23.97898217	81.45061596	7.50283396	250.0832336	rice	500	263.8188864	35	pigeonpeas	249.9167664
78	58	44	26.80079604	80.88684822	5.108681786	284.4364567	rice	500	263.8188864	35	rice	215.5635433
93	56	36	24.01497622	82.05687182	6.98435366	185.2773389	rice	500	263.8188864	35	chickpea	314.7226611
94	50	37	25.66585205	80.66385045	6.94801983	209.5869708	rice	500	263.8188864	35	kidneybeans	290.4130292
60	48	39	24.28209415	80.30025587	7.042299069	231.0863347	rice	500	263.8188864	35	rice	268.9136653
85	38	41	21.58711777	82.7883708	6.249050656	276.6552459	rice	500	263.8188864	35	rice	223.3447541
91	35	39	23.79391957	80.41817957	6.970859754	206.2611855	rice	500	263.8188864	35	kidneybeans	293.7388145
77	38	36	21.8652524	80.1923008	5.953933276	224.5550169	rice	500	263.8188864	35	rice	275.4449831
88	35	40	23.57943626	83.58760316	5.85393208	291.2986618	rice	500	263.8188864	35	rice	208.7013382
89	45	36	21.32504158	80.47476396	6.442475375	185.4974732	rice	500	263.8188864	35	chickpea	314.5025268
76	40	43	25.15745531	83.11713476	5.070175667	231.3843163	rice	500	263.8188864	35	rice	268.6156837
67	59	41	21.94766735	80.97384195	6.012632591	213.3560921	rice	500	263.8188864	35	kidneybeans	286.6439079
83	41	43	21.0525355	82.67839517	6.254028451	233.1075816	rice	500	263.8188864	35	rice	266.8924184
98	47	37	23.48381344	81.33265073	7.375482851	224.0581164	rice	500	263.8188864	35	rice	275.9418836
66	53	41	25.0756354	80.52389148	7.778915154	257.0038865	rice	500	263.8188864	35	pigeonpeas	242.9961135
97	59	43	26.35927159	84.04403589	6.286500176	271.3586137	rice	500	263.8188864	35	rice	228.6413863
97	50	41	24.52922681	80.54498576	7.070959995	260.2634026	rice	500	263.8188864	35	rice	239.7365974
60	49	44	20.77576147	84.49774397	6.244841491	240.0810647	rice	500	263.8188864	35	pigeonpeas	259.9189353
84	51	35	22.30157427	80.64416466	6.043304899	197.9791215	rice	500	263.8188864	35	kidneybeans	302.0208785
73	57	41	21.44653958	84.94375962	5.824709117	272.2017204	rice	500	263.8188864	35	rice	227.7982796
92	35	40	22.17931888	80.33127223	6.357389366	200.0882787	rice	500	263.8188864	35	kidneybeans	299.9117213
85	37	39	24.52783742	82.73685569	6.364134968	224.6757231	rice	500	263.8188864	35	rice	275.3242769
98	53	38	20.26707606	81.63895217	5.01450727	270.4417274	rice	500	263.8188864	35	rice	229.5582726
88	54	44	25.7354293	83.88266234	6.149410611	233.1321372	rice	500	263.8188864	35	rice	266.8678628
95	55	42	26.79533926	82.1480873	5.950660556	193.3473987	rice	500	263.8188864	35	rice	306.6526013
99	57	35	26.75754171	81.17734011	5.960370061	272.2999056	rice	500	263.8188864	35	rice	227.7000944
95	39	36	23.86330467	83.15250801	5.561398642	285.2493645	rice	500	263.8188864	35	rice	214.7506355
60	43	44	21.01944696	82.95221726	7.416245107	298.4018471	rice	500	263.8188864	35	rice	201.5981529
63	44	41	24.17298839	83.7287574	5.583370042	257.0343554	rice	500	263.8188864	35	pigeonpeas	242.9656446
62	42	36	22.78133816	82.06719137	6.430010215	248.7183228	rice	500	263.8188864	35	pigeonpeas	251.2816772
64	45	43	25.62980105	83.52842314	5.534878156	209.9001977	rice	500	263.8188864	35	kidneybeans	290.0998023
83	60	36	25.59704938	80.14509262	6.903985986	200.834898	rice	500	263.8188864	35	kidneybeans	299.165102
82	40	40	23.83067496	84.81360127	6.271478838	298.5601175	rice	500	263.8188864	35	rice	201.4398825
85	52	45	26.31355498	82.36698992	7.224285503	265.5355937	rice	500	263.8188864	35	rice	234.4644063
91	35	38	24.8972823	80.52586088	6.13428721	183.6793207	rice	500	263.8188864	35	chickpea	316.3206793
76	49	42	24.958779	84.47963372	5.206373153	196.9560008	rice	500	263.8188864	35	kidneybeans	303.0439992
74	39	38	23.24113501	84.59201843	7.782051313	233.0453455	rice	500	263.8188864	35	rice	266.9546545
79	43	39	21.66628296	80.70960551	7.062779015	210.8142087	rice	500	263.8188864	35	kidneybeans	289.1857913
88	55	45	24.63544858	80.41363018	7.730367824	253.7202781	rice	500	263.8188864	35	pigeonpeas	246.2797219
60	36	43	23.43121862	83.06310136	5.286203711	219.9048349	rice	500	263.8188864	35	rice	280.0951651
76	60	39	20.0454142	80.3477562	6.766240045	208.5810155	rice	500	263.8188864	35	kidneybeans	291.4189845
93	56	42	23.85724032	82.22572988	7.382762603	195.0948311	rice	500	263.8188864	35	rice	304.9051689
65	60	43	21.97199397	81.89918197	5.658169482	227.3637009	rice	500	263.8188864	35	rice	272.6362991
95	52	36	26.22916897	83.83625819	5.543360238	286.5083725	rice	500	263.8188864	35	rice	213.4916275
75	38	39	23.44676801	84.79352417	6.215109715	283.9338466	rice	500	263.8188864	35	rice	216.0661534
74	54	38	25.65553461	83.47021081	7.120272972	217.3788583	rice	500	263.8188864	35	rice	282.6211417
91	36	45	24.44345477	82.45432595	5.950647577	267.9761948	rice	500	263.8188864	35	rice	232.0238052
71	46	40	20.2801937	82.1235421	7.236705436	191.9535738	rice	500	263.8188864	35	rice	308.0464262
99	55	35	21.7238313	80.2389895	6.501697816	277.9626192	rice	500	263.8188864	35	rice	222.0373808
72	40	38	20.41447029	82.20802629	7.592490617	245.1511304	rice	500	263.8188864	35	pigeonpeas	254.8488696
83	58	45	25.75528612	83.51827127	5.875345751	245.6626799	rice	500	263.8188864	35	pigeonpeas	254.3373201
93	58	38	20.61521424	83.77345559	6.932400225	279.5451717	rice	500	263.8188864	35	rice	220.4548283
70	36	42	21.84106875	80.72886384	6.946209881	202.3838319	rice	500	263.8188864	35	kidneybeans	297.6161681
76	47	42	20.08369642	83.29114712	5.739175027	263.6372176	rice	500	263.8188864	35	rice	236.3627824
99	41	36	24.45802087	82.74835604	6.738652179	182.5616319	rice	500	263.8188864	35	chickpea	317.4383681
99	54	37	21.14347496	80.33502926	5.594819626	198.6730942	rice	500	263.8188864	35	kidneybeans	301.3269058
86	59	35	25.78720567	82.11124033	6.946636369	243.5120414	rice	500	263.8188864	35	pigeonpeas	256.4879586
69	46	41	23.64124821	80.28597873	5.012139669	263.1103304	rice	500	263.8188864	35	rice	236.8896696
91	56	37	23.43191632	80.56887849	6.363472208	269.5039162	rice	500	263.8188864	35	rice	230.4960838
61	52	41	24.97669518	83.891805	6.880431223	204.8001847	rice	500	263.8188864	35	kidneybeans	295.1998153
67	45	38	22.72791041	82.1706881	7.300410836	260.8875056	rice	500	263.8188864	35	rice	239.1124944
79	42	37	24.87300744	82.84022551	6.587918708	295.6094492	rice	500	263.8188864	35	rice	204.3905508
78	43	42	21.32376327	83.00320459	7.283736617	192.3197536	rice	500	263.8188864	35	rice	307.6802464
75	54	36	26.29465461	84.56919326	7.023936392	257.4914906	rice	500	263.8188864	35	pigeonpeas	242.5085094
97	36	45	22.2286982	81.85872947	6.939083505	278.0791793	rice	500	263.8188864	35	rice	221.9208207
67	47	44	26.73072391	81.78596776	7.868474653	280.4044392	rice	500	263.8188864	35	rice	219.5955608
73	35	38	24.88921174	81.97927117	5.005306977	185.9461429	rice	500	263.8188864	35	chickpea	314.0538571
77	36	37	26.88444878	81.46033732	6.136131869	194.5766559	rice	500	263.8188864	35	rice	305.4233441
81	41	38	22.67846116	83.72874389	7.524080076	200.9133156	rice	500	263.8188864	35	kidneybeans	299.0866844
68	57	43	26.08867875	80.37979919	5.706943251	182.9043504	rice	500	263.8188864	35	chickpea	317.0956496
72	45	35	25.42977518	82.94682591	5.758506323	195.3574542	rice	500	263.8188864	35	rice	304.6425458
61	53	43	26.40323239	81.05635517	6.349606327	223.3671883	rice	500	263.8188864	35	rice	276.6328117
67	43	39	26.04371967	84.96907151	5.999969026	186.7536773	rice	500	263.8188864	35	chickpea	313.2463227
67	58	39	25.2827223	80.54372813	5.453592032	220.1156708	rice	500	263.8188864	35	rice	279.8843292
66	60	38	22.08576562	83.47038318	6.372576327	231.7364957	rice	500	263.8188864	35	rice	268.2635043
82	43	38	23.28617173	81.43321641	5.105588355	242.3170629	rice	500	263.8188864	35	pigeonpeas	257.6829371
84	50	44	25.48591986	81.40633547	5.935344406	182.6549356	rice	500	263.8188864	35	chickpea	317.3450644
81	53	42	23.67575393	81.03569343	5.17782304	233.7034975	rice	500	263.8188864	35	rice	266.2965025
91	50	40	20.82477109	84.1341879	6.462391607	230.2242223	rice	500	263.8188864	35	rice	269.7757777
93	53	38	26.92995077	81.91411159	7.069172227	290.6793783	rice	500	263.8188864	35	rice	209.3206217
90	44	38	23.83509503	83.88387074	7.473134377	241.2013513	rice	500	263.8188864	35	pigeonpeas	258.7986487
81	45	35	26.52872817	80.12267476	6.158376967	218.9163567	rice	500	263.8188864	35	rice	281.0836433
78	40	38	26.46428311	83.85642678	7.549873681	248.2256491	rice	500	263.8188864	35	pigeonpeas	251.7743509
60	51	36	22.69657794	82.81088865	6.028321558	256.9964761	rice	500	263.8188864	35	pigeonpeas	243.0035239
88	46	42	22.68319059	83.46358271	6.604993475	194.2651719	rice	500	263.8188864	35	rice	305.7348281
93	47	37	21.53346343	82.14004101	6.500343222	295.9248796	rice	500	263.8188864	35	rice	204.0751204
60	55	45	21.40865769	83.3293191	5.935745417	287.5766935	rice	500	263.8188864	35	rice	212.4233065
78	35	44	26.54348085	84.67353597	7.072655622	183.6222657	rice	500	263.8188864	35	chickpea	316.3777343
65	37	40	23.35905428	83.59512273	5.333322606	188.413665	rice	500	263.8188864	35	chickpea	311.586335
71	54	16	22.61359953	63.69070564	5.749914421	87.75953857	maize	600	515.2330123	20	maize	512.2404614
61	44	17	26.10018422	71.57476937	6.931756558	102.2662445	maize	600	515.2330123	20	maize	497.7337555
80	43	16	23.55882094	71.59351368	6.657964753	66.71995467	maize	600	515.2330123	20	maize	533.2800453
73	58	21	19.97215954	57.68272924	6.596060648	60.65171481	maize	600	515.2330123	20	maize	539.3482852
61	38	20	18.47891261	62.69503871	5.970458434	65.43835393	maize	600	515.2330123	20	maize	534.5616461
68	41	16	21.77689322	57.80840636	6.158830619	102.0861694	maize	600	515.2330123	20	maize	497.9138306
93	41	17	25.6217169	66.50415474	6.047906679	105.4654703	maize	600	515.2330123	20	maize	494.5345297
89	60	19	25.19192419	66.6902901	5.913664501	78.06639649	maize	600	515.2330123	20	maize	521.9336035
76	44	17	20.41683147	62.5542482	5.855442401	65.27798457	maize	600	515.2330123	20	maize	534.7220154
67	60	25	24.92162194	66.78627406	5.750254943	109.2162279	maize	600	515.2330123	20	maize	490.7837721
70	44	19	23.31689124	73.4541537	5.852607099	94.29712821	maize	600	515.2330123	20	maize	505.7028718
90	49	21	24.84016732	68.3584573	6.472523287	74.05474936	maize	600	515.2330123	20	maize	525.9452506
62	52	16	22.27526694	58.84015925	6.967057762	63.87020584	maize	600	515.2330123	20	maize	536.1297942
92	44	16	18.87751445	65.76816093	6.082973754	94.76189431	maize	600	515.2330123	20	maize	505.2381057
66	54	21	25.19008683	60.2001687	5.919045532	72.12375573	maize	600	515.2330123	20	maize	527.8762443
63	58	22	18.25405352	55.28220433	6.204747653	63.72358154	maize	600	515.2330123	20	maize	536.2764185
70	47	17	24.6129118	70.4162444	6.600827017	104.1626147	maize	600	515.2330123	20	maize	495.8373853
61	41	17	25.1420613	65.26185135	6.021902237	76.68456006	maize	600	515.2330123	20	maize	523.3154399
66	53	19	23.09348056	60.1159381	6.033550195	65.49730729	maize	600	515.2330123	20	maize	534.5026927
74	55	19	18.05033737	62.89366992	6.28886807	84.23613484	maize	600	515.2330123	20	maize	515.7638652
77	57	21	24.9321581	73.80435276	6.550563823	79.74078719	maize	600	515.2330123	20	maize	520.2592128
99	50	15	18.14710054	71.09445342	5.573286437	88.07753741	maize	600	515.2330123	20	maize	511.9224626
74	56	22	18.28362235	66.65952796	6.829199275	80.97573281	maize	600	515.2330123	20	maize	519.0242672
83	45	21	18.83344471	58.75082029	5.716222912	79.7532896	maize	600	515.2330123	20	maize	520.2467104
100	48	16	25.71895816	67.22190688	5.54990242	74.51490791	maize	600	515.2330123	20	maize	525.4850921
79	51	16	25.33797709	68.49835977	6.586244581	96.46380213	maize	600	515.2330123	20	maize	503.5361979
94	39	18	23.89114571	57.48775781	5.893093135	102.8301942	maize	600	515.2330123	20	maize	497.1698058
75	49	15	21.53574127	71.50905983	5.918263801	102.4852929	maize	600	515.2330123	20	maize	497.5147071
78	48	22	23.08974909	63.10459626	5.588650585	70.43473609	maize	600	515.2330123	20	maize	529.5652639
87	54	20	25.61707368	63.4711755	6.576418207	108.8303762	maize	600	515.2330123	20	maize	491.1696238
87	35	25	21.44526922	63.1621551	6.178056304	65.88951188	maize	600	515.2330123	20	maize	534.1104881
63	43	19	18.51816776	55.53128131	6.641906353	90.988051	maize	600	515.2330123	20	maize	509.011949
84	57	25	22.53510514	67.99257471	6.489040367	64.40866039	maize	600	515.2330123	20	maize	535.5913396
64	35	23	23.02038334	61.89472002	5.680361038	63.03843397	maize	600	515.2330123	20	maize	536.961566
60	46	22	24.89364635	65.61418761	6.625404348	87.9298085	maize	600	515.2330123	20	maize	512.0701915
98	44	21	25.77175115	74.089114	6.524478032	107.4931917	maize	600	515.2330123	20	maize	492.5068083
75	56	18	19.39851734	62.35750641	5.696205468	60.95197486	maize	600	515.2330123	20	maize	539.0480251
86	55	21	21.54156232	59.64024162	6.803931519	109.7515385	maize	600	515.2330123	20	maize	490.2484615
98	35	18	23.79746068	74.82913698	6.252797548	91.76337172	maize	600	515.2330123	20	maize	508.2366283
76	57	18	18.9802729	74.52600826	6.092725883	94.26249353	maize	600	515.2330123	20	maize	505.7375065
99	56	17	24.10859207	73.13112261	6.234330356	71.07562236	maize	600	515.2330123	20	maize	528.9243776
60	44	23	24.7947077	70.04556743	5.722579819	76.72860067	maize	600	515.2330123	20	maize	523.2713993
74	48	17	21.63162756	60.27766379	6.430616465	69.21803098	maize	600	515.2330123	20	maize	530.781969
89	60	17	25.37548751	57.21025565	5.983952675	101.7004306	maize	600	515.2330123	20	maize	498.2995694
69	51	23	22.21738222	72.85462807	6.80163854	106.6213157	maize	600	515.2330123	20	maize	493.3786843
96	46	22	20.58314011	69.00128641	6.499936446	66.29390357	maize	600	515.2330123	20	maize	533.7060964
61	60	15	24.87502824	68.74248334	6.265564338	91.26056654	maize	600	515.2330123	20	maize	508.7394335
74	58	18	20.03728219	56.35606753	6.727303282	109.024141	maize	600	515.2330123	20	maize	490.975859
74	43	23	25.95263264	61.89082199	6.325235159	99.57981207	maize	600	515.2330123	20	maize	500.4201879
63	43	17	19.28889933	65.47050802	6.807487794	71.3195307	maize	600	515.2330123	20	maize	528.6804693
99	36	20	20.57981887	65.34583901	6.671085817	78.34604471	maize	600	515.2330123	20	maize	521.6539553
77	36	23	24.71417533	56.73426469	6.648725327	88.45361858	maize	600	515.2330123	20	maize	511.5463814
87	60	23	20.27317074	63.91281869	6.439071996	62.50351892	maize	600	515.2330123	20	maize	537.4964811
60	38	17	18.41932981	64.23580251	6.474476516	76.41312437	maize	600	515.2330123	20	maize	523.5868756
94	54	17	23.39128187	61.74427165	5.871647806	107.3198135	maize	600	515.2330123	20	maize	492.6801865
95	38	22	19.84939404	61.24500053	5.730617109	100.7689246	maize	600	515.2330123	20	maize	499.2310754
84	44	21	21.869274	61.91044947	5.850439831	107.2681929	maize	600	515.2330123	20	maize	492.7318071
77	58	19	22.8056033	56.50768935	5.791649933	101.5952794	maize	600	515.2330123	20	maize	498.4047206
66	44	20	19.0781471	69.02298571	6.740000688	80.72515943	maize	600	515.2330123	20	maize	519.2748406
63	35	16	22.02720976	65.35549924	6.272417541	83.73280082	maize	600	515.2330123	20	maize	516.2671992
79	45	20	23.80546189	59.24537979	5.715208817	89.9622014	maize	600	515.2330123	20	maize	510.0377986
72	60	25	18.52510753	69.0276233	5.773454729	88.10234397	maize	600	515.2330123	20	maize	511.897656
67	51	24	23.50297882	61.32026065	5.584171461	64.77791424	maize	600	515.2330123	20	maize	535.2220858
86	36	24	26.54986394	72.89187265	5.787268394	73.33636055	maize	600	515.2330123	20	maize	526.6636395
76	48	18	19.29563411	69.63481219	5.77597783	83.21030571	maize	600	515.2330123	20	maize	516.7896943
75	53	18	20.68899915	59.4375337	6.864793607	103.651438	maize	600	515.2330123	20	maize	496.348562
81	45	23	19.32666088	68.034493	6.192360003	84.22969177	maize	600	515.2330123	20	maize	515.7703082
73	45	21	24.60532218	73.58868502	6.636803223	96.59195302	maize	600	515.2330123	20	maize	503.408047
71	35	24	22.27373646	59.52193158	5.826426917	67.96704792	maize	600	515.2330123	20	maize	532.0329521
96	54	22	25.70196694	61.33450447	6.960358276	83.20711308	maize	600	515.2330123	20	maize	516.7928869
99	39	18	19.20129357	68.30578978	6.11275104	87.85092352	maize	600	515.2330123	20	maize	512.1490765
62	48	20	21.70181447	60.47470519	6.708446922	95.71388473	maize	600	515.2330123	20	maize	504.2861153
86	37	16	20.51716779	59.21235483	5.561510732	67.61013737	maize	600	515.2330123	20	maize	532.3898626
94	50	19	23.30355338	73.62548442	5.873242491	97.59081274	maize	600	515.2330123	20	maize	502.4091873
76	39	24	24.2547451	55.64709899	6.995843776	64.23845455	maize	600	515.2330123	20	maize	535.7615455
77	52	17	24.86374934	65.7420046	5.714799723	75.82270467	maize	600	515.2330123	20	maize	524.1772953
74	39	23	22.6265115	65.77472881	6.78073637	88.17251033	maize	600	515.2330123	20	maize	511.8274897
81	49	20	18.04185513	60.61494304	5.513697923	104.2321615	maize	600	515.2330123	20	maize	495.7678385
63	42	21	23.26237612	72.33125523	5.798423908	67.10225139	maize	600	515.2330123	20	maize	532.8977486
99	38	21	22.88330922	71.59722446	6.352471866	67.72777298	maize	600	515.2330123	20	maize	532.272227
90	52	25	25.97482359	69.36385721	6.822586546	103.2234212	maize	600	515.2330123	20	maize	496.7765788
68	40	19	26.14384005	66.20569924	6.655426355	107.2361366	maize	600	515.2330123	20	maize	492.7638634
60	57	24	18.66116213	61.55327249	6.121294041	75.03247667	maize	600	515.2330123	20	maize	524.9675233
71	52	18	25.10787449	55.97732754	5.790770203	78.16077693	maize	600	515.2330123	20	maize	521.8392231
61	59	17	23.33844615	59.24580604	6.47444292	105.0083144	maize	600	515.2330123	20	maize	494.9916856
88	38	15	25.08239719	65.92195844	6.455116637	62.49190812	maize	600	515.2330123	20	maize	537.5080919
65	60	22	25.36768364	72.52054555	6.606984086	107.9124111	maize	600	515.2330123	20	maize	492.0875889
78	37	22	25.34217103	63.31801994	6.330554389	74.52082026	maize	600	515.2330123	20	maize	525.4791797
78	58	15	25.00933355	67.816568	6.528631266	62.91359494	maize	600	515.2330123	20	maize	537.0864051
92	60	23	18.66746724	71.516474	5.721667141	69.93293255	maize	600	515.2330123	20	maize	530.0670675
79	59	17	20.37999665	63.73849998	6.644205485	108.5054416	maize	600	515.2330123	20	maize	491.4945584
91	55	15	18.09300227	72.61024172	6.376651091	78.96159541	maize	600	515.2330123	20	maize	521.0384046
76	51	18	26.16985907	71.96246617	6.247040422	79.84925393	maize	600	515.2330123	20	maize	520.1507461
87	48	25	18.65396672	61.37879671	6.656730008	93.62039175	maize	600	515.2330123	20	maize	506.3796083
71	60	22	26.07470121	59.37147589	6.2048017	85.75692395	maize	600	515.2330123	20	maize	514.2430761
90	57	24	18.92851916	72.80086137	6.158860284	82.34162918	maize	600	515.2330123	20	maize	517.6583708
67	35	22	23.30546753	63.24648023	6.385684214	108.7603001	maize	600	515.2330123	20	maize	491.2396999
60	54	19	18.74826712	62.49878458	6.417820493	70.23401597	maize	600	515.2330123	20	maize	529.765984
83	58	23	19.74213321	59.66263104	6.381201909	65.50861389	maize	600	515.2330123	20	maize	534.4913861
83	57	19	25.73044432	70.74739256	6.877869005	98.73771338	maize	600	515.2330123	20	maize	501.2622866
40	72	77	17.02498456	16.98861173	7.485996067	88.55123143	chickpea	400	319.9410227	53	chickpea	311.4487686
23	72	84	19.02061277	17.13159126	6.920251378	79.92698081	chickpea	400	319.9410227	53	chickpea	320.0730192
39	58	85	17.88776475	15.40589717	5.996932037	68.54932919	chickpea	400	319.9410227	53	chickpea	331.4506708
22	72	85	18.86805647	15.65809214	6.391173589	88.51048983	chickpea	400	319.9410227	53	chickpea	311.4895102
36	67	77	18.36952567	19.56381041	7.152811172	79.26357665	chickpea	400	319.9410227	53	chickpea	320.7364234
32	73	81	20.45078582	15.40312102	5.988992796	92.68373702	chickpea	400	319.9410227	53	chickpea	307.316263
58	70	84	20.6543203	16.60820843	6.231049028	74.6631118	chickpea	400	319.9410227	53	chickpea	325.3368882
59	70	84	17.3348681	18.74926979	7.550808267	82.61734721	chickpea	400	319.9410227	53	chickpea	317.3826528
42	62	75	18.17912258	18.90426935	7.010570541	81.84997529	chickpea	400	319.9410227	53	chickpea	318.1500247
28	74	81	18.01272266	18.30968112	8.753795334	81.98568791	chickpea	400	319.9410227	53	chickpea	318.0143121
58	66	79	20.99373558	19.33470387	8.718192847	93.55280105	chickpea	400	319.9410227	53	chickpea	306.447199
43	66	79	19.46233971	15.22538951	7.976607593	74.58565097	chickpea	400	319.9410227	53	chickpea	325.414349
58	63	81	19.81344531	14.69765308	6.515499549	78.96514709	chickpea	400	319.9410227	53	chickpea	321.0348529
23	62	85	18.97424756	19.5161216	8.490127142	80.7108745	chickpea	400	319.9410227	53	chickpea	319.2891255
27	62	77	18.19737048	14.71070537	6.576415562	70.18185181	chickpea	400	319.9410227	53	chickpea	329.8181482
28	72	84	18.72963144	19.18197264	6.481783043	71.58010169	chickpea	400	319.9410227	53	chickpea	328.4198983
50	56	76	20.99502153	19.8601304	7.966605025	73.50734019	chickpea	400	319.9410227	53	chickpea	326.4926598
39	71	84	20.28155898	16.39535215	8.140825437	82.52339655	chickpea	400	319.9410227	53	chickpea	317.4766034
25	78	76	17.48042641	15.7559405	7.228963452	66.96980581	chickpea	400	319.9410227	53	chickpea	333.0301942
31	70	77	20.88818675	14.32313811	6.492546046	90.46228334	chickpea	400	319.9410227	53	chickpea	309.5377167
26	80	83	17.08498521	16.14565756	7.528599957	71.31007253	chickpea	400	319.9410227	53	chickpea	328.6899275
25	68	77	20.09340593	15.11279612	7.701446446	85.74904898	chickpea	400	319.9410227	53	chickpea	314.250951
31	78	76	17.57212145	14.99927489	8.519975748	89.31050665	chickpea	400	319.9410227	53	chickpea	310.6894934
60	68	83	19.12065218	18.43475844	6.620900869	85.52950164	chickpea	400	319.9410227	53	chickpea	314.4704984
59	62	83	18.57665902	19.22008229	8.104396058	72.94940441	chickpea	400	319.9410227	53	chickpea	327.0505956
22	67	78	17.16606398	14.42457525	6.204090835	72.32667516	chickpea	400	319.9410227	53	chickpea	327.6733248
36	65	80	18.2872007	16.67921616	6.051091339	74.87445574	chickpea	400	319.9410227	53	chickpea	325.1255443
59	60	84	19.03025305	18.66725565	7.690962338	94.70992037	chickpea	400	319.9410227	53	chickpea	305.2900796
54	77	85	17.1418614	17.0662427	7.829211144	83.74606679	chickpea	400	319.9410227	53	chickpea	316.2539332
43	68	81	17.47809436	17.93253975	6.761599706	78.92060234	chickpea	400	319.9410227	53	chickpea	321.0793977
28	76	82	20.56601874	14.25803981	6.654425315	83.75937135	chickpea	400	319.9410227	53	chickpea	316.2406287
42	79	85	17.22385224	15.82069268	6.129533877	76.57580954	chickpea	400	319.9410227	53	chickpea	323.4241905
32	60	83	19.69141713	19.44225438	8.829273328	91.76071648	chickpea	400	319.9410227	53	chickpea	308.2392835
22	78	76	17.84851658	19.09172907	8.621662982	76.32470713	chickpea	400	319.9410227	53	chickpea	323.6752929
31	79	75	18.8202251	16.1074793	8.204862075	89.73119396	chickpea	400	319.9410227	53	chickpea	310.268806
28	58	81	17.47500984	16.54314829	6.18042747	93.35034262	chickpea	400	319.9410227	53	chickpea	306.6496574
57	58	77	18.72649425	17.58406365	7.978996755	81.20176515	chickpea	400	319.9410227	53	chickpea	318.7982349
49	55	78	18.65580107	16.17772668	7.863113671	81.70769297	chickpea	400	319.9410227	53	chickpea	318.292307
46	76	77	18.2356751	19.68538502	6.967843048	83.74879344	chickpea	400	319.9410227	53	chickpea	316.2512066
54	61	77	18.81198127	15.21618225	6.206582193	77.5429424	chickpea	400	319.9410227	53	chickpea	322.4570576
38	60	76	18.65054116	17.80852431	8.868741443	77.92798682	chickpea	400	319.9410227	53	chickpea	322.0720132
59	55	79	20.36720401	16.89574311	8.766128654	82.2545577	chickpea	400	319.9410227	53	chickpea	317.7454423
36	76	75	18.38120357	16.63805158	8.736337905	70.52056697	chickpea	400	319.9410227	53	chickpea	329.479433
57	68	81	17.17012591	17.30457712	8.081095263	72.78624223	chickpea	400	319.9410227	53	chickpea	327.2137578
35	66	81	19.37101121	15.77458129	6.138243973	85.24819851	chickpea	400	319.9410227	53	chickpea	314.7518015
35	64	78	17.92845928	14.27327988	7.496645259	85.37378769	chickpea	400	319.9410227	53	chickpea	314.6262123
52	60	79	19.45339934	18.23490739	8.380185271	75.6317566	chickpea	400	319.9410227	53	chickpea	324.3682434
27	76	83	19.12829388	14.92241479	6.289614016	89.61857826	chickpea	400	319.9410227	53	chickpea	310.3814217
57	60	84	19.1034283	17.26184541	6.586777189	75.49101167	chickpea	400	319.9410227	53	chickpea	324.5089883
52	68	78	17.48504075	16.96070581	6.89655198	86.05078037	chickpea	400	319.9410227	53	chickpea	313.9492196
43	79	79	19.40751744	18.98030507	7.806747656	80.25064637	chickpea	400	319.9410227	53	chickpea	319.7493536
44	74	85	20.18649426	19.63719995	7.150681303	78.26039559	chickpea	400	319.9410227	53	chickpea	321.7396044
24	55	78	17.30287885	15.15405941	6.64919573	75.57790384	chickpea	400	319.9410227	53	chickpea	324.4220962
29	77	75	17.50361137	15.48083156	7.778591618	72.9446671	chickpea	400	319.9410227	53	chickpea	327.0553329
20	60	78	18.17234999	14.70085967	6.358740355	90.7760707	chickpea	400	319.9410227	53	chickpea	309.2239293
56	67	78	17.57445618	16.71826572	8.255450758	77.81891424	chickpea	400	319.9410227	53	chickpea	322.1810858
37	66	85	20.93175255	18.91295403	6.456148474	78.06910795	chickpea	400	319.9410227	53	chickpea	321.9308921
49	71	76	19.71098332	17.63879418	6.613072145	85.57925437	chickpea	400	319.9410227	53	chickpea	314.4207456
59	69	80	19.07937684	17.86754927	8.165359297	69.40619137	chickpea	400	319.9410227	53	chickpea	330.5938086
20	79	77	18.54988627	16.02542689	7.64867466	76.32565249	chickpea	400	319.9410227	53	chickpea	323.6743475
24	56	85	18.19903647	17.41333199	6.545888558	80.6405403	chickpea	400	319.9410227	53	chickpea	319.3594597
51	72	75	18.88852533	14.99451145	7.104224797	80.1113384	chickpea	400	319.9410227	53	chickpea	319.8886616
57	73	85	18.49311205	14.72115044	7.358099622	91.94595352	chickpea	400	319.9410227	53	chickpea	308.0540465
22	64	82	19.48974337	17.17260319	6.4740245	87.51312796	chickpea	400	319.9410227	53	chickpea	312.486872
52	73	79	17.25769499	18.74943955	7.840339389	94.00287214	chickpea	400	319.9410227	53	chickpea	305.9971279
29	75	75	19.62416326	18.71483156	7.064790365	88.4585692	chickpea	400	319.9410227	53	chickpea	311.5414308
44	59	78	20.67526473	19.85388984	7.599033472	84.78344008	chickpea	400	319.9410227	53	chickpea	315.2165599
41	69	82	20.02381489	16.63294455	6.715587232	68.97806542	chickpea	400	319.9410227	53	chickpea	331.0219346
52	56	85	20.1187446	14.44228303	6.81712422	88.68168643	chickpea	400	319.9410227	53	chickpea	311.3183136
34	76	80	20.65691793	15.84572566	7.985417393	65.23811143	chickpea	400	319.9410227	53	chickpea	334.7618886
42	74	83	19.2582557	14.2804191	7.545258424	65.78042032	chickpea	400	319.9410227	53	chickpea	334.2195797
34	71	79	17.927806	15.85622899	7.728998197	74.63872762	chickpea	400	319.9410227	53	chickpea	325.3612724
27	73	79	19.16288268	15.83500655	7.354973451	82.69766829	chickpea	400	319.9410227	53	chickpea	317.3023317
30	70	79	20.26942271	19.96978871	7.313122235	69.64449182	chickpea	400	319.9410227	53	chickpea	330.3555082
57	57	75	17.09104223	18.25142068	7.785039076	87.27444866	chickpea	400	319.9410227	53	chickpea	312.7255513
27	79	82	17.06579293	17.54024066	6.307004923	70.87150577	chickpea	400	319.9410227	53	chickpea	329.1284942
32	71	85	20.62767492	14.44008871	6.403982316	92.06630306	chickpea	400	319.9410227	53	chickpea	307.9336969
31	76	82	20.8248451	17.85057083	7.599279991	79.20509212	chickpea	400	319.9410227	53	chickpea	320.7949079
33	75	84	19.46210401	18.72831993	7.217018459	68.81405149	chickpea	400	319.9410227	53	chickpea	331.1859485
47	80	77	17.18248372	16.42891834	7.561108006	72.85017344	chickpea	400	319.9410227	53	chickpea	327.1498266
54	62	80	17.48911699	16.39055394	7.489545074	79.45758333	chickpea	400	319.9410227	53	chickpea	320.5424167
47	79	78	17.48395377	14.76014523	6.609696734	65.11365631	chickpea	400	319.9410227	53	chickpea	334.8863437
35	57	83	19.48316794	17.44534641	7.476800943	80.4986291	chickpea	400	319.9410227	53	chickpea	319.5013709
53	73	77	19.71359733	18.09665739	7.325451279	73.64476535	chickpea	400	319.9410227	53	chickpea	326.3552347
45	61	78	19.48649305	16.06240074	6.489389282	81.5284269	chickpea	400	319.9410227	53	chickpea	318.4715731
37	78	79	19.95264829	14.82633099	7.786366322	88.6810311	chickpea	400	319.9410227	53	chickpea	311.3189689
30	75	81	19.41789736	16.80472243	6.408437886	68.4951189	chickpea	400	319.9410227	53	chickpea	331.5048811
37	55	82	19.45591848	18.02235902	8.423873703	78.44910564	chickpea	400	319.9410227	53	chickpea	321.5508944
53	65	76	20.19137759	16.41998269	8.719960893	77.33795356	chickpea	400	319.9410227	53	chickpea	322.6620464
22	60	85	18.8392908	14.74071856	7.811997977	94.78189594	chickpea	400	319.9410227	53	chickpea	305.2181041
60	61	78	20.71219282	19.83643308	6.317153205	94.03659867	chickpea	400	319.9410227	53	chickpea	305.9634013
42	67	77	18.99424448	15.9362937	7.114405288	78.69707199	chickpea	400	319.9410227	53	chickpea	321.302928
39	76	76	19.96837462	15.57324389	8.135900726	69.15759062	chickpea	400	319.9410227	53	chickpea	330.8424094
35	63	76	17.81564548	17.60756635	7.714153038	90.82097601	chickpea	400	319.9410227	53	chickpea	309.179024
30	65	82	20.71424384	15.27824066	7.103798069	76.77888672	chickpea	400	319.9410227	53	chickpea	323.2211133
57	56	78	17.34150229	18.75626255	8.861479668	67.9545435	chickpea	400	319.9410227	53	chickpea	332.0454565
48	65	78	17.43732714	14.33847406	7.861128148	73.0926704	chickpea	400	319.9410227	53	chickpea	326.9073296
36	56	83	18.89780215	19.76182946	7.4526709	69.09512477	chickpea	400	319.9410227	53	chickpea	330.9048752
40	58	75	18.59190771	14.77959596	7.168096055	89.60982451	chickpea	400	319.9410227	53	chickpea	310.3901755
49	69	82	18.31561493	15.36143547	7.26311855	81.78710463	chickpea	400	319.9410227	53	chickpea	318.2128954
13	60	25	17.13692774	20.59541693	5.68597166	128.256862	kidneybeans	400	294.0802225	60	kidneybeans	271.743138
25	70	16	19.63474332	18.90705639	5.759237003	106.3598183	kidneybeans	400	294.0802225	60	kidneybeans	293.6401817
31	55	22	22.91350245	21.33953114	5.873171894	109.225556	kidneybeans	400	294.0802225	60	kidneybeans	290.774444
40	64	16	16.43340342	24.24045875	5.926676985	140.3717815	kidneybeans	400	294.0802225	60	pigeonpeas	259.6282185
2	61	20	22.13974653	23.02251117	5.95561668	76.64128258	kidneybeans	400	294.0802225	60	kidneybeans	323.3587174
26	65	22	17.84806561	18.77621951	5.949949081	143.0984171	kidneybeans	400	294.0802225	60	pigeonpeas	256.9015829
17	57	21	19.88394011	20.31564139	5.789214289	60.91974792	kidneybeans	400	294.0802225	60	mothbeans	339.0802521
26	80	18	19.32509638	23.3334788	5.581021521	104.7783947	kidneybeans	400	294.0802225	60	kidneybeans	295.2216053
17	59	17	18.4167001	23.42829938	5.689858133	132.9801054	kidneybeans	400	294.0802225	60	kidneybeans	267.0198946
27	59	22	21.81167649	23.20591245	5.794158504	130.0608093	kidneybeans	400	294.0802225	60	kidneybeans	269.9391907
28	58	24	19.72702528	18.28173015	5.748190463	143.7630894	kidneybeans	400	294.0802225	60	pigeonpeas	256.2369106
25	57	19	17.15432954	19.87070659	5.566522896	87.99669731	kidneybeans	400	294.0802225	60	kidneybeans	312.0033027
28	80	17	19.62207826	18.67170854	5.809419584	144.1567454	kidneybeans	400	294.0802225	60	pigeonpeas	255.8432546
25	60	22	21.63149148	21.17919701	5.887263027	134.3649948	kidneybeans	400	294.0802225	60	kidneybeans	265.6350052
12	78	23	16.06522754	18.72479695	5.99812453	88.06638775	kidneybeans	400	294.0802225	60	kidneybeans	311.9336123
6	77	25	20.61162204	24.36314135	5.792744849	69.63833855	kidneybeans	400	294.0802225	60	kidneybeans	330.3616615
22	79	17	21.42451099	20.39659714	5.912289889	116.5206923	kidneybeans	400	294.0802225	60	kidneybeans	283.4793077
27	80	15	19.07096165	21.21092266	5.788386951	86.21917578	kidneybeans	400	294.0802225	60	kidneybeans	313.7808242
10	55	23	21.18853178	19.63438599	5.728233081	137.1948633	kidneybeans	400	294.0802225	60	kidneybeans	262.8051367
23	65	20	23.0429097	22.42610972	5.833940084	108.3684316	kidneybeans	400	294.0802225	60	kidneybeans	291.6315684
19	78	16	20.65375833	23.10538637	5.967533236	67.71768947	kidneybeans	400	294.0802225	60	kidneybeans	332.2823105
19	65	25	18.09551014	18.29318436	5.625096446	144.7902323	kidneybeans	400	294.0802225	60	pigeonpeas	255.2097677
22	70	19	18.23775702	21.07643273	5.515615023	69.44951585	kidneybeans	400	294.0802225	60	kidneybeans	330.5504842
37	64	22	17.48189735	18.8251973	5.954665349	121.9401369	kidneybeans	400	294.0802225	60	kidneybeans	278.0598631
11	71	17	19.9191786	21.47324158	5.74644777	82.68554379	kidneybeans	400	294.0802225	60	kidneybeans	317.3144562
18	79	20	20.27514686	23.2353604	5.877347515	139.7521543	kidneybeans	400	294.0802225	60	pigeonpeas	260.2478457
21	63	17	15.77370214	19.2303162	5.979973965	108.3441414	kidneybeans	400	294.0802225	60	kidneybeans	291.6558586
24	80	22	16.71170642	19.17651433	5.635993966	96.77285817	kidneybeans	400	294.0802225	60	kidneybeans	303.2271418
34	60	22	17.66148158	18.15302753	5.635231778	100.6711761	kidneybeans	400	294.0802225	60	kidneybeans	299.3288239
16	75	21	18.50692825	23.61670065	5.679224346	87.0513289	kidneybeans	400	294.0802225	60	kidneybeans	312.9486711
17	77	23	24.51324787	20.81527638	5.670062975	64.19497947	kidneybeans	400	294.0802225	60	kidneybeans	335.8050205
37	72	18	18.87614998	24.54038287	5.724242065	105.4120514	kidneybeans	400	294.0802225	60	kidneybeans	294.5879486
40	73	20	21.59343016	20.31871249	5.811314232	61.13872036	kidneybeans	400	294.0802225	60	mothbeans	338.8612796
9	77	17	20.12373284	24.45202552	5.783425416	106.158201	kidneybeans	400	294.0802225	60	kidneybeans	293.841799
1	62	23	15.43546065	18.37477907	5.607808432	139.0302034	kidneybeans	400	294.0802225	60	kidneybeans	260.9697966
33	59	22	22.64236876	21.59396123	5.946999529	122.3886015	kidneybeans	400	294.0802225	60	kidneybeans	277.6113985
23	59	19	21.98560799	24.87304788	5.852046999	129.5650601	kidneybeans	400	294.0802225	60	kidneybeans	270.4349399
6	62	22	20.53052663	18.09224048	5.824090984	120.4509288	kidneybeans	400	294.0802225	60	kidneybeans	279.5490712
25	63	20	15.78601387	21.14544088	5.502999119	95.17028129	kidneybeans	400	294.0802225	60	kidneybeans	304.8297187
7	79	23	19.6365349	19.68751084	5.821649914	96.65888933	kidneybeans	400	294.0802225	60	kidneybeans	303.3411107
8	72	17	20.57341244	19.7520218	5.711439256	87.87869161	kidneybeans	400	294.0802225	60	kidneybeans	312.1213084
27	64	15	20.16080524	24.84207559	5.514927264	138.2362122	kidneybeans	400	294.0802225	60	kidneybeans	261.7637878
28	66	23	21.53989176	24.25386207	5.99616119	120.6913038	kidneybeans	400	294.0802225	60	kidneybeans	279.3086962
32	57	18	15.53834801	23.75560241	5.695422863	107.3850593	kidneybeans	400	294.0802225	60	kidneybeans	292.6149407
27	56	22	19.91853092	20.70099804	5.833010958	108.6434544	kidneybeans	400	294.0802225	60	kidneybeans	291.3565456
17	77	24	20.76952209	18.93146941	5.568456899	109.0193712	kidneybeans	400	294.0802225	60	kidneybeans	290.9806288
0	65	15	23.46168338	23.22197648	5.645435626	95.84253438	kidneybeans	400	294.0802225	60	kidneybeans	304.1574656
13	72	21	24.32116642	21.0278674	5.821194486	60.27552528	kidneybeans	400	294.0802225	60	mothbeans	339.7244747
34	60	23	20.12574053	24.96969858	5.659254981	100.0497183	kidneybeans	400	294.0802225	60	kidneybeans	299.9502817
9	80	19	21.80619564	18.57086554	5.945465949	125.0972687	kidneybeans	400	294.0802225	60	kidneybeans	274.9027313
11	72	20	19.52226241	24.92607153	5.951177452	113.334026	kidneybeans	400	294.0802225	60	kidneybeans	286.665974
3	67	24	17.00067625	19.90790546	5.520880014	103.2926407	kidneybeans	400	294.0802225	60	kidneybeans	296.7073593
35	69	23	16.78791503	24.96881755	5.578410206	75.45328039	kidneybeans	400	294.0802225	60	kidneybeans	324.5467196
3	77	25	24.84906168	22.89464642	5.608165195	62.21292186	kidneybeans	400	294.0802225	60	kidneybeans	337.7870781
23	62	19	16.51783455	20.4555596	5.609435128	98.77794225	kidneybeans	400	294.0802225	60	kidneybeans	301.2220578
22	71	17	18.15300153	19.38602098	5.509295379	107.6907964	kidneybeans	400	294.0802225	60	kidneybeans	292.3092036
31	79	25	23.18864385	22.3104551	5.902033406	63.38208822	kidneybeans	400	294.0802225	60	kidneybeans	336.6179118
34	59	18	23.38002569	21.98879437	5.744117663	87.66898664	kidneybeans	400	294.0802225	60	kidneybeans	312.3310134
12	63	17	18.358923	19.37703396	5.717143397	138.414764	kidneybeans	400	294.0802225	60	kidneybeans	261.585236
27	56	20	19.25975367	20.51346956	5.542690119	94.9533526	kidneybeans	400	294.0802225	60	kidneybeans	305.0466474
7	63	24	22.95458237	24.03553105	5.858617867	107.7315386	kidneybeans	400	294.0802225	60	kidneybeans	292.2684614
24	67	22	20.120043	22.89845607	5.618844277	104.6252153	kidneybeans	400	294.0802225	60	kidneybeans	295.3747847
11	71	24	21.14011423	22.7182355	5.606620346	141.6056722	kidneybeans	400	294.0802225	60	pigeonpeas	258.3943278
37	74	15	24.92360104	18.22590825	5.582178402	62.7089169	kidneybeans	400	294.0802225	60	kidneybeans	337.2910831
25	76	24	15.33042636	24.91506728	5.56503533	135.3315583	kidneybeans	400	294.0802225	60	kidneybeans	264.6684417
34	66	17	18.81097271	21.27833035	5.889614577	125.084915	kidneybeans	400	294.0802225	60	kidneybeans	274.915085
20	69	15	23.44260668	22.77255917	5.934136378	107.4137246	kidneybeans	400	294.0802225	60	kidneybeans	292.5862754
37	65	16	22.8352024	18.97267518	5.683548308	63.59276673	kidneybeans	400	294.0802225	60	kidneybeans	336.4072333
18	74	15	24.9035819	22.27512704	5.70836603	146.4727237	kidneybeans	400	294.0802225	60	pigeonpeas	253.5272763
4	67	25	23.78709569	24.35679348	5.948164454	119.6404412	kidneybeans	400	294.0802225	60	kidneybeans	280.3595588
37	56	25	22.05592283	19.60379304	5.774755144	126.7265372	kidneybeans	400	294.0802225	60	kidneybeans	273.2734628
5	59	15	18.87492997	20.18238348	5.97229163	134.1811718	kidneybeans	400	294.0802225	60	kidneybeans	265.8188282
11	61	21	18.62328774	23.02410338	5.532100554	135.3378033	kidneybeans	400	294.0802225	60	kidneybeans	264.6621967
22	80	20	23.00884744	18.86880997	5.669560726	100.118612	kidneybeans	400	294.0802225	60	kidneybeans	299.881388
12	61	19	19.33162606	24.13995025	5.655726817	68.51253427	kidneybeans	400	294.0802225	60	kidneybeans	331.4874657
5	74	21	16.24469193	21.35793891	5.591704014	66.97053257	kidneybeans	400	294.0802225	60	kidneybeans	333.0294674
27	69	22	17.91652287	24.90814655	5.932323085	69.14681022	kidneybeans	400	294.0802225	60	kidneybeans	330.8531898
31	75	18	15.46789263	21.43780702	5.824208309	88.88796102	kidneybeans	400	294.0802225	60	kidneybeans	311.112039
36	68	20	17.06104474	23.77201471	5.86442953	81.83420522	kidneybeans	400	294.0802225	60	kidneybeans	318.1657948
5	65	16	21.32776028	18.48522915	5.866744372	109.1013261	kidneybeans	400	294.0802225	60	kidneybeans	290.8986739
32	79	15	23.90910104	20.74619325	5.706198621	81.60211243	kidneybeans	400	294.0802225	60	kidneybeans	318.3978876
11	78	22	23.89756791	22.74378977	5.940546818	112.6616435	kidneybeans	400	294.0802225	60	kidneybeans	287.3383565
0	55	22	22.98666928	20.57940608	5.916779289	143.8584938	kidneybeans	400	294.0802225	60	pigeonpeas	256.1415062
14	59	15	21.35135729	22.91244883	5.779090476	146.4548645	kidneybeans	400	294.0802225	60	pigeonpeas	253.5451355
29	68	23	24.1638445	19.27907819	5.82738029	116.7324324	kidneybeans	400	294.0802225	60	kidneybeans	283.2675676
32	68	19	24.62835037	18.18325169	5.514234138	149.7441028	kidneybeans	400	294.0802225	60	pigeonpeas	250.2558972
17	64	17	21.02213209	24.93896255	5.662699104	124.6118471	kidneybeans	400	294.0802225	60	kidneybeans	275.3881529
13	69	19	17.30844532	20.01730914	5.86390397	115.199245	kidneybeans	400	294.0802225	60	kidneybeans	284.800755
14	67	22	23.82576704	24.75485098	5.624690248	84.64143632	kidneybeans	400	294.0802225	60	kidneybeans	315.3585637
9	69	20	19.30607278	23.96362799	5.591560999	129.3449326	kidneybeans	400	294.0802225	60	kidneybeans	270.6550674
20	73	22	16.03768615	22.33195853	5.976312538	130.3900798	kidneybeans	400	294.0802225	60	kidneybeans	269.6099202
40	78	20	19.18572809	20.83398341	5.669236258	80.15293435	kidneybeans	400	294.0802225	60	kidneybeans	319.8470657
27	72	23	19.92889503	21.79992115	5.961934481	64.02640797	kidneybeans	400	294.0802225	60	kidneybeans	335.973592
14	67	15	19.56376468	24.67385131	5.690065688	139.2921004	kidneybeans	400	294.0802225	60	kidneybeans	260.7078996
7	56	18	18.31357543	24.32991649	5.698371311	76.14153904	kidneybeans	400	294.0802225	60	kidneybeans	323.858461
27	65	18	20.10993761	23.22323766	5.59503163	73.36386477	kidneybeans	400	294.0802225	60	kidneybeans	326.6361352
30	63	16	23.60506572	21.90539577	5.525904526	100.5978728	kidneybeans	400	294.0802225	60	kidneybeans	299.4021272
37	70	25	19.73136909	24.89487354	5.819403771	84.06354115	kidneybeans	400	294.0802225	60	kidneybeans	315.9364589
27	63	19	20.93409877	21.1893007	5.562201934	133.1914419	kidneybeans	400	294.0802225	60	kidneybeans	266.8085581
22	60	24	18.78226261	20.24768314	5.630664753	104.2570723	kidneybeans	400	294.0802225	60	kidneybeans	295.7429277
3	72	24	36.51268371	57.92887167	6.03160778	122.6539694	pigeonpeas	400	250.5424362	75	pigeonpeas	277.3460306
40	59	23	36.89163721	62.73178224	5.269084669	163.7266551	pigeonpeas	400	250.5424362	75	pigeonpeas	236.2733449
33	73	23	29.23540524	59.38967583	5.985792703	103.3301803	pigeonpeas	400	250.5424362	75	pigeonpeas	296.6698197
27	57	24	27.33534897	43.35795962	6.09186275	142.3303677	pigeonpeas	400	250.5424362	75	pigeonpeas	257.6696323
10	79	18	21.0643684	55.46985938	5.624731338	184.6226709	pigeonpeas	400	250.5424362	75	pigeonpeas	215.3773291
30	75	25	30.33276599	42.35249879	6.446091759	149.299952	pigeonpeas	400	250.5424362	75	pigeonpeas	250.700048
40	70	20	31.80130272	45.03186173	5.623490043	147.0361442	pigeonpeas	400	250.5424362	75	pigeonpeas	252.9638558
38	55	19	33.18184225	38.23184742	5.864623352	198.8298806	pigeonpeas	400	250.5424362	75	pigeonpeas	201.1701194
35	58	20	29.38538562	63.47742011	5.761702519	90.05422663	pigeonpeas	400	250.5424362	75	pigeonpeas	309.9457734
38	61	21	30.27374995	67.38680755	4.696518678	127.7767134	pigeonpeas	400	250.5424362	75	pigeonpeas	272.2232866
33	58	24	35.45790488	68.75810535	5.269504214	108.6333046	pigeonpeas	400	250.5424362	75	pigeonpeas	291.3666954
16	56	17	33.80020039	40.03262418	7.445444883	176.6165894	pigeonpeas	400	250.5424362	75	pigeonpeas	223.3834106
31	72	17	28.69180475	49.47225353	5.833031708	96.36222901	pigeonpeas	400	250.5424362	75	pigeonpeas	303.637771
16	80	20	31.24021696	56.67369054	7.339320929	122.0146733	pigeonpeas	400	250.5424362	75	pigeonpeas	277.9853267
27	72	17	28.98039357	57.23265151	6.347929353	120.7435664	pigeonpeas	400	250.5424362	75	pigeonpeas	279.2564336
40	62	19	27.32198928	34.13737127	4.697750704	96.51524028	pigeonpeas	400	250.5424362	75	pigeonpeas	303.4847597
18	58	16	21.47607807	38.80023714	4.962661422	180.382234	pigeonpeas	400	250.5424362	75	pigeonpeas	219.617766
3	68	16	18.31910448	34.69776639	4.964887857	107.4721605	pigeonpeas	400	250.5424362	75	pigeonpeas	292.5278395
26	67	24	36.97794384	37.73992903	5.642813116	161.4812963	pigeonpeas	400	250.5424362	75	pigeonpeas	238.5187037
16	70	20	24.80467592	40.1242747	5.6093956	121.5639121	pigeonpeas	400	250.5424362	75	pigeonpeas	278.4360879
24	63	19	19.3479443	55.96805489	4.681576043	194.5921148	pigeonpeas	400	250.5424362	75	pigeonpeas	205.4078852
9	76	25	28.88302142	50.12323801	5.70951224	179.2155874	pigeonpeas	400	250.5424362	75	pigeonpeas	220.7844126
16	55	19	19.54314136	47.19188279	6.413543781	192.4372194	pigeonpeas	400	250.5424362	75	pigeonpeas	207.5627806
28	75	21	24.7741949	50.54621094	6.007508163	114.2821387	pigeonpeas	400	250.5424362	75	pigeonpeas	285.7178613
16	71	24	18.33124824	38.40975482	4.946369874	139.6483317	pigeonpeas	400	250.5424362	75	pigeonpeas	260.3516683
24	70	21	19.14729038	45.3733757	5.517208078	132.7748215	pigeonpeas	400	250.5424362	75	pigeonpeas	267.2251785
38	72	21	28.23416057	49.4421345	5.902103172	186.5008581	pigeonpeas	400	250.5424362	75	pigeonpeas	213.4991419
9	66	21	30.11812084	34.13307843	5.719889876	157.0858232	pigeonpeas	400	250.5424362	75	pigeonpeas	242.9141768
34	56	17	33.4126864	35.42910045	4.548202098	139.6702541	pigeonpeas	400	250.5424362	75	pigeonpeas	260.3297459
1	76	19	24.18553163	46.68746847	6.669529416	177.3377996	pigeonpeas	400	250.5424362	75	pigeonpeas	222.6622004
6	69	19	26.88630675	41.69617915	4.750929218	94.46748008	pigeonpeas	400	250.5424362	75	pigeonpeas	305.5325199
26	73	21	31.33170829	57.97429171	4.946263888	161.7820226	pigeonpeas	400	250.5424362	75	pigeonpeas	238.2179774
27	61	18	33.30711818	67.07780816	5.266227032	108.5090168	pigeonpeas	400	250.5424362	75	pigeonpeas	291.4909832
27	71	23	23.45379018	46.48714759	7.10959773	150.8712202	pigeonpeas	400	250.5424362	75	pigeonpeas	249.1287798
36	61	21	34.53823889	39.04468913	5.617008201	168.5948318	pigeonpeas	400	250.5424362	75	pigeonpeas	231.4051682
17	73	18	19.50112224	34.51086611	5.632353113	197.3752649	pigeonpeas	400	250.5424362	75	pigeonpeas	202.6247351
26	72	22	28.76794904	37.57792132	4.674941549	91.72084869	pigeonpeas	400	250.5424362	75	pigeonpeas	308.2791513
17	64	16	30.97758716	32.24914235	7.161797643	180.716828	pigeonpeas	400	250.5424362	75	pigeonpeas	219.283172
14	74	19	18.39759147	36.82639309	6.624966131	93.12330644	pigeonpeas	400	250.5424362	75	pigeonpeas	306.8766936
39	60	15	35.09357419	30.98685456	5.004074624	116.9106908	pigeonpeas	400	250.5424362	75	pigeonpeas	283.0893092
6	66	15	34.93174223	30.40046769	6.345806011	159.2649827	pigeonpeas	400	250.5424362	75	pigeonpeas	240.7350173
8	59	18	29.50523036	35.72032498	6.216814453	187.8961851	pigeonpeas	400	250.5424362	75	pigeonpeas	212.1038149
2	67	18	34.51934775	47.52980027	5.921666758	129.0064612	pigeonpeas	400	250.5424362	75	pigeonpeas	270.9935388
1	76	17	28.43430726	52.10010827	6.012719118	147.0414824	pigeonpeas	400	250.5424362	75	pigeonpeas	252.9585176
16	73	19	18.41645629	34.80541039	4.684079249	163.2747473	pigeonpeas	400	250.5424362	75	pigeonpeas	236.7252527
23	75	25	31.07508973	47.19847683	7.077170002	91.31256412	pigeonpeas	400	250.5424362	75	pigeonpeas	308.6874359
32	70	20	20.89342749	46.24856523	6.208843215	195.5697875	pigeonpeas	400	250.5424362	75	pigeonpeas	204.4302125
28	59	22	30.90607799	52.79913039	7.05181629	170.9919828	pigeonpeas	400	250.5424362	75	pigeonpeas	229.0080172
5	62	23	27.9348279	66.45457122	4.722222454	145.3728801	pigeonpeas	400	250.5424362	75	pigeonpeas	254.6271199
36	67	25	35.95176642	36.52780776	6.418062652	136.0456753	pigeonpeas	400	250.5424362	75	pigeonpeas	263.9543247
1	66	23	19.54317155	56.92831399	4.803564468	173.1686574	pigeonpeas	400	250.5424362	75	pigeonpeas	226.8313426
24	73	20	19.63736208	32.31528909	4.608695247	176.4134092	pigeonpeas	400	250.5424362	75	pigeonpeas	223.5865908
17	67	18	31.2192752	56.46868874	5.611510977	129.2028653	pigeonpeas	400	250.5424362	75	pigeonpeas	270.7971347
5	55	18	33.50876355	45.70976142	7.322097972	126.6738117	pigeonpeas	400	250.5424362	75	pigeonpeas	273.3261883
5	56	24	24.80710166	45.01110015	5.023115055	188.4928637	pigeonpeas	400	250.5424362	75	pigeonpeas	211.5071363
37	77	17	36.20970524	31.94550613	5.617122801	191.0658531	pigeonpeas	400	250.5424362	75	pigeonpeas	208.9341469
13	73	20	30.50420876	35.48885969	5.391560418	162.5927723	pigeonpeas	400	250.5424362	75	pigeonpeas	237.4072277
6	63	23	26.01630259	49.94704718	5.906596905	160.3337447	pigeonpeas	400	250.5424362	75	pigeonpeas	239.6662553
16	77	22	31.48469278	35.6395615	6.574209678	100.546816	pigeonpeas	400	250.5424362	75	pigeonpeas	299.453184
25	64	20	33.15122581	32.45974539	4.807776749	105.0380275	pigeonpeas	400	250.5424362	75	pigeonpeas	294.9619725
34	75	24	23.50222822	51.29019509	4.760038039	192.3023991	pigeonpeas	400	250.5424362	75	pigeonpeas	207.6976009
20	77	23	34.87248659	38.83786012	5.180271502	148.2502786	pigeonpeas	400	250.5424362	75	pigeonpeas	251.7497214
35	80	25	28.09269012	44.93322042	4.895927306	197.1144011	pigeonpeas	400	250.5424362	75	pigeonpeas	202.8855989
14	75	24	24.54757829	57.3414485	6.436160044	118.3606557	pigeonpeas	400	250.5424362	75	pigeonpeas	281.6393443
36	80	21	33.64769646	48.41490082	7.066087261	100.4673278	pigeonpeas	400	250.5424362	75	pigeonpeas	299.5326722
7	77	18	20.5591255	60.54880693	6.655918078	191.0895109	pigeonpeas	400	250.5424362	75	pigeonpeas	208.9104891
29	78	25	19.95991719	59.33157782	5.982854523	195.787103	pigeonpeas	400	250.5424362	75	pigeonpeas	204.212897
30	60	21	28.87667593	62.4901206	5.457871273	182.2688175	pigeonpeas	400	250.5424362	75	pigeonpeas	217.7311825
20	74	16	36.04353699	43.61444121	4.759490199	159.8938645	pigeonpeas	400	250.5424362	75	pigeonpeas	240.1061355
19	57	23	23.6734328	47.2879691	7.342409555	141.1250722	pigeonpeas	400	250.5424362	75	pigeonpeas	258.8749278
3	60	19	25.74679443	40.7192594	4.820788186	100.7791633	pigeonpeas	400	250.5424362	75	pigeonpeas	299.2208367
5	77	19	31.08564994	66.68832981	6.242052013	175.9303271	pigeonpeas	400	250.5424362	75	pigeonpeas	224.0696729
5	68	20	18.72987676	61.33186249	5.001038726	139.8710041	pigeonpeas	400	250.5424362	75	pigeonpeas	260.1289959
37	73	21	29.50304807	63.46513414	5.560224583	189.5208915	pigeonpeas	400	250.5424362	75	pigeonpeas	210.4791085
9	59	24	20.43517772	39.37252634	4.747352458	137.2279662	pigeonpeas	400	250.5424362	75	pigeonpeas	262.7720338
20	72	15	36.00415838	56.01334416	7.313517308	134.8596466	pigeonpeas	400	250.5424362	75	pigeonpeas	265.1403534
31	56	23	31.46846241	35.39454002	5.661826398	174.5723999	pigeonpeas	400	250.5424362	75	pigeonpeas	225.4276001
0	70	21	36.30049702	56.03021253	4.672437054	101.6073988	pigeonpeas	400	250.5424362	75	pigeonpeas	298.3926012
21	74	15	29.49096726	67.10604388	6.471862118	153.2504506	pigeonpeas	400	250.5424362	75	pigeonpeas	246.7495494
13	67	18	30.5753044	34.75591197	5.384762927	177.5764304	pigeonpeas	400	250.5424362	75	pigeonpeas	222.4235696
27	74	20	24.69487673	59.96669215	5.859813416	91.95792434	pigeonpeas	400	250.5424362	75	pigeonpeas	308.0420757
29	72	24	23.17409556	36.67847052	6.962386495	162.5931264	pigeonpeas	400	250.5424362	75	pigeonpeas	237.4068736
5	68	20	19.04380471	33.10695144	6.12166671	155.3705624	pigeonpeas	400	250.5424362	75	pigeonpeas	244.6294376
39	57	19	29.32379604	45.93248374	6.421748487	165.4113371	pigeonpeas	400	250.5424362	75	pigeonpeas	234.5886629
22	62	16	34.6455408	54.32342534	4.828936119	180.9009998	pigeonpeas	400	250.5424362	75	pigeonpeas	219.0990002
18	55	23	21.9989826	56.31006755	6.98571967	136.8274312	pigeonpeas	400	250.5424362	75	pigeonpeas	263.1725688
39	77	21	22.99774444	60.24218572	4.603563116	159.689339	pigeonpeas	400	250.5424362	75	pigeonpeas	240.310661
13	75	20	30.55992394	35.29006485	6.979540061	178.8998611	pigeonpeas	400	250.5424362	75	pigeonpeas	221.1001389
27	71	24	31.46417866	48.17631461	7.064973419	165.405354	pigeonpeas	400	250.5424362	75	pigeonpeas	234.594646
26	64	22	25.95058595	40.58227261	5.16516459	109.1821183	pigeonpeas	400	250.5424362	75	pigeonpeas	290.8178817
23	55	16	21.01142393	69.69141302	5.111488821	185.2039114	pigeonpeas	400	250.5424362	75	pigeonpeas	214.7960886
4	69	19	19.25100056	47.70351758	5.374358869	149.063196	pigeonpeas	400	250.5424362	75	pigeonpeas	250.936804
20	67	19	19.24462755	50.54495302	5.671419084	180.6465282	pigeonpeas	400	250.5424362	75	pigeonpeas	219.3534718
7	74	17	22.47253208	62.56532471	5.667419697	96.74706956	pigeonpeas	400	250.5424362	75	pigeonpeas	303.2529304
17	64	18	36.75087487	58.25799145	6.07938452	124.6028153	pigeonpeas	400	250.5424362	75	pigeonpeas	275.3971847
35	71	17	29.89286629	66.35375127	6.931924963	198.1403003	pigeonpeas	400	250.5424362	75	pigeonpeas	201.8596997
11	72	22	29.37735586	44.82294584	6.842744374	172.40168	pigeonpeas	400	250.5424362	75	pigeonpeas	227.59832
20	60	22	29.65052947	42.89833235	6.876572503	186.9226052	pigeonpeas	400	250.5424362	75	pigeonpeas	213.0773948
10	71	18	19.54284889	66.34777265	6.151029296	173.1106982	pigeonpeas	400	250.5424362	75	pigeonpeas	226.8893018
33	61	24	20.04611791	48.93905624	4.567446499	122.4564203	pigeonpeas	400	250.5424362	75	pigeonpeas	277.5435797
3	49	18	27.91095209	64.70930606	3.692863601	32.67891866	mothbeans	400	348.801513	70	mothbeans	367.3210813
22	59	23	27.32220619	51.27868781	4.371745575	36.5037914	mothbeans	400	348.801513	70	mothbeans	363.4962086
36	58	25	28.66024187	59.3189118	8.399135958	36.92629678	mothbeans	400	348.801513	70	mothbeans	363.0737032
4	43	18	29.02955344	61.09387478	8.840656256	72.98016599	mothbeans	400	348.801513	70	mothbeans	327.019834
29	54	16	27.78031515	54.65030015	8.153022903	32.05025323	mothbeans	400	348.801513	70	mothbeans	367.9497468
32	43	22	31.99928579	54.1077461	5.270749441	71.6266696	mothbeans	400	348.801513	70	mothbeans	328.3733304
14	55	15	27.33580911	55.27755933	8.050304395	73.44775287	mothbeans	400	348.801513	70	mothbeans	326.5522471
5	35	20	28.92952635	53.57014709	9.679240873	66.35634104	mothbeans	400	348.801513	70	mothbeans	333.643659
25	57	24	27.65472156	58.59986279	6.974978386	36.94255012	mothbeans	400	348.801513	70	mothbeans	363.0574499
11	53	24	28.52396666	55.77264351	7.39389918	61.32935611	mothbeans	400	348.801513	70	mothbeans	338.6706439
40	49	17	31.02215872	45.89239456	6.68727523	53.56783314	mothbeans	400	348.801513	70	mothbeans	346.4321669
38	56	25	25.74095321	45.38497051	7.88118645	67.43488235	mothbeans	400	348.801513	70	mothbeans	332.5651177
27	43	23	31.70447482	56.85420099	5.875333778	44.94317432	mothbeans	400	348.801513	70	mothbeans	355.0568257
24	38	22	24.47876451	58.51663927	8.202706015	34.96933295	mothbeans	400	348.801513	70	mothbeans	365.0306671
23	45	21	31.46511256	51.79939437	8.985348193	74.44330654	mothbeans	400	348.801513	70	mothbeans	325.5566935
29	57	20	25.60973447	50.7330069	5.87707519	53.39249517	mothbeans	400	348.801513	70	mothbeans	346.6075048
31	35	23	30.30260453	47.18283631	7.707595055	68.04039813	mothbeans	400	348.801513	70	mothbeans	331.9596019
0	55	25	28.17489437	43.6672299	4.524171562	45.78172762	mothbeans	400	348.801513	70	mothbeans	354.2182724
7	45	22	25.50634557	44.8302551	9.926212291	74.32635105	mothbeans	400	348.801513	70	mothbeans	325.673649
17	58	25	31.12896766	43.58788762	6.455592696	32.76742894	mothbeans	400	348.801513	70	mothbeans	367.2325711
11	44	17	26.34043268	55.59160391	8.016210782	35.1051197	mothbeans	400	348.801513	70	mothbeans	364.8948803
22	49	22	28.23494706	61.5620517	3.71105919	72.66666443	mothbeans	400	348.801513	70	mothbeans	327.3333356
9	51	19	27.04453473	49.32609633	5.49091063	48.25207759	mothbeans	400	348.801513	70	mothbeans	351.7479224
28	48	15	25.16125354	55.25435777	9.254089438	40.89732789	mothbeans	400	348.801513	70	mothbeans	359.1026721
26	50	19	27.3179125	51.66921088	6.005242945	32.55919573	mothbeans	400	348.801513	70	mothbeans	367.4408043
36	56	20	25.4123765	49.66474269	7.437078236	31.87416982	mothbeans	400	348.801513	70	mothbeans	368.1258302
8	60	18	31.21629982	46.01868196	3.808429173	53.1205277	mothbeans	400	348.801513	70	mothbeans	346.8794723
24	37	21	30.573999	58.22686794	5.818219385	62.74803826	mothbeans	400	348.801513	70	mothbeans	337.2519617
22	43	24	25.42517036	53.2208266	4.52363558	46.19374559	mothbeans	400	348.801513	70	mothbeans	353.8062544
36	43	24	27.09400578	43.65305437	3.510404312	41.53749535	mothbeans	400	348.801513	70	mothbeans	358.4625047
22	44	24	24.30935081	56.32938343	6.030447288	58.99536268	mothbeans	400	348.801513	70	mothbeans	341.0046373
17	43	22	30.06142622	45.90067655	5.498340808	41.0550915	mothbeans	400	348.801513	70	mothbeans	358.9449085
8	45	15	28.09568993	60.9835384	4.61136408	33.84110759	mothbeans	400	348.801513	70	mothbeans	366.1588924
7	56	23	26.33908791	40.00933429	5.545219232	55.50429227	mothbeans	400	348.801513	70	mothbeans	344.4957077
36	57	16	28.61409059	57.14218792	8.292875734	57.02891698	mothbeans	400	348.801513	70	mothbeans	342.971083
11	45	19	28.70012137	44.359648	3.828031463	44.11622138	mothbeans	400	348.801513	70	mothbeans	355.8837786
6	36	22	24.21610338	59.79236306	8.869532817	42.24783476	mothbeans	400	348.801513	70	mothbeans	357.7521652
17	57	20	28.50677929	45.20094476	3.793575185	66.1761456	mothbeans	400	348.801513	70	mothbeans	333.8238544
4	47	20	25.97948991	64.95585424	4.193189124	72.19245835	mothbeans	400	348.801513	70	mothbeans	327.8075417
9	49	16	30.88482722	41.36561835	7.661537348	55.053805	mothbeans	400	348.801513	70	mothbeans	344.946195
25	51	24	25.5042419	61.66852372	9.392694614	65.07981523	mothbeans	400	348.801513	70	mothbeans	334.9201848
36	44	21	25.12528913	51.33189406	4.516154055	38.48678973	mothbeans	400	348.801513	70	mothbeans	361.5132103
21	38	20	27.10508014	63.56791363	5.794289715	62.20279647	mothbeans	400	348.801513	70	mothbeans	337.7972035
37	57	20	31.1006247	44.82069159	7.354286985	70.79934452	mothbeans	400	348.801513	70	mothbeans	329.2006555
32	48	18	26.45707778	56.40226277	5.993513566	64.16167699	mothbeans	400	348.801513	70	mothbeans	335.838323
29	44	20	30.04132304	63.56222995	8.620107545	31.83192392	mothbeans	400	348.801513	70	mothbeans	368.1680761
25	51	18	27.77799528	54.82130787	9.45949344	50.28438729	mothbeans	400	348.801513	70	mothbeans	349.7156127
10	44	24	30.99256944	43.02151392	8.0344125	58.27600682	mothbeans	400	348.801513	70	mothbeans	341.7239932
23	35	18	26.4908332	47.36534833	5.414492777	36.99362831	mothbeans	400	348.801513	70	mothbeans	363.0063717
9	60	23	31.96987867	57.17377029	6.276004336	64.25520357	mothbeans	400	348.801513	70	mothbeans	335.7447964
3	58	21	25.36140526	46.82652785	9.160691747	55.60523179	mothbeans	400	348.801513	70	mothbeans	344.3947682
22	42	22	25.54249137	56.96640758	7.887658711	48.46797044	mothbeans	400	348.801513	70	mothbeans	351.5320296
12	39	21	28.99319096	62.85948245	8.183844843	70.4713043	mothbeans	400	348.801513	70	mothbeans	329.5286957
39	36	22	29.34317422	60.50320928	9.072011412	34.03335472	mothbeans	400	348.801513	70	mothbeans	365.9666453
32	41	16	28.63618921	61.39451307	7.702287236	68.54877876	mothbeans	400	348.801513	70	mothbeans	331.4512212
30	41	15	24.83206631	44.17085032	5.88509677	52.0810886	mothbeans	400	348.801513	70	mothbeans	347.9189114
19	36	22	25.44689075	58.55363573	6.16496284	57.04826619	mothbeans	400	348.801513	70	mothbeans	342.9517338
4	46	15	31.01274943	62.40392519	3.504752314	63.77192383	mothbeans	400	348.801513	70	mothbeans	336.2280762
21	39	20	27.06179658	52.3003173	7.388007483	60.74583498	mothbeans	400	348.801513	70	mothbeans	339.254165
35	57	25	27.0956288	42.26206161	8.340398059	71.1271039	mothbeans	400	348.801513	70	mothbeans	328.8728961
22	55	24	28.56800579	57.30636014	8.66077954	64.53027638	mothbeans	400	348.801513	70	mothbeans	335.4697236
35	51	17	28.79929247	49.84213387	3.558822825	40.85534718	mothbeans	400	348.801513	70	mothbeans	359.1446528
17	56	17	27.94293692	45.41393636	5.9565851	69.66289997	mothbeans	400	348.801513	70	mothbeans	330.3371
28	57	17	30.47757686	61.58245338	9.416003106	61.86633917	mothbeans	400	348.801513	70	mothbeans	338.1336608
22	36	16	30.58139475	50.77148138	8.18422855	64.58559639	mothbeans	400	348.801513	70	mothbeans	335.4144036
11	41	19	26.85911286	41.81420849	5.131779302	44.13827124	mothbeans	400	348.801513	70	mothbeans	355.8617288
38	38	18	26.31051759	61.18749126	6.294130313	35.73403813	mothbeans	400	348.801513	70	mothbeans	364.2659619
23	37	24	28.77833449	44.2252605	7.991902443	33.95825723	mothbeans	400	348.801513	70	mothbeans	366.0417428
25	35	20	28.90245417	43.35365671	8.923095695	71.90018566	mothbeans	400	348.801513	70	mothbeans	328.0998143
40	45	20	29.37687468	57.69622912	6.878498176	38.34303462	mothbeans	400	348.801513	70	mothbeans	361.6569654
23	58	19	24.17093241	58.25204566	5.243634849	59.18953429	mothbeans	400	348.801513	70	mothbeans	340.8104657
2	56	23	26.65333029	59.79023382	7.550090941	36.91852635	mothbeans	400	348.801513	70	mothbeans	363.0814737
3	56	17	28.19912143	53.50567601	8.709291688	52.13580529	mothbeans	400	348.801513	70	mothbeans	347.8641947
26	51	25	28.76488954	52.62741529	7.792508068	55.21606732	mothbeans	400	348.801513	70	mothbeans	344.7839327
39	42	20	29.3499706	61.25353851	8.055908858	40.82840673	mothbeans	400	348.801513	70	mothbeans	359.1715933
27	59	20	28.00937423	52.60950014	4.397698806	36.01203025	mothbeans	400	348.801513	70	mothbeans	363.9879698
24	45	19	26.85851927	48.8246387	5.952384957	34.7426459	mothbeans	400	348.801513	70	mothbeans	365.2573541
7	40	17	31.2123945	40.92604945	8.532078733	53.78769958	mothbeans	400	348.801513	70	mothbeans	346.2123004
15	45	23	24.20422636	61.43378674	7.224193642	46.0203959	mothbeans	400	348.801513	70	mothbeans	353.9796041
26	52	23	29.98835437	49.60384796	4.931890506	52.92929636	mothbeans	400	348.801513	70	mothbeans	347.0707036
20	45	16	29.93964907	54.61813464	4.626212446	45.43669946	mothbeans	400	348.801513	70	mothbeans	354.5633005
34	54	24	31.2119298	41.55934359	5.026003659	68.80141783	mothbeans	400	348.801513	70	mothbeans	331.1985822
19	51	25	26.80474415	48.23991436	3.5253661	43.87801983	mothbeans	400	348.801513	70	mothbeans	356.1219802
29	41	21	31.49398069	62.84916863	8.86979671	64.56807592	mothbeans	400	348.801513	70	mothbeans	335.4319241
20	50	22	30.99694676	46.42693735	9.406887533	38.31597852	mothbeans	400	348.801513	70	mothbeans	361.6840215
11	40	23	29.61253065	63.04749127	5.80428611	50.1978269	mothbeans	400	348.801513	70	mothbeans	349.8021731
15	54	15	29.97604322	57.03184356	8.35495812	44.86052932	mothbeans	400	348.801513	70	mothbeans	355.1394707
35	55	22	30.88883074	52.62696801	8.634929739	55.51932414	mothbeans	400	348.801513	70	mothbeans	344.4806759
9	59	25	30.39321309	60.16299493	7.699200949	35.37493212	mothbeans	400	348.801513	70	mothbeans	364.6250679
40	45	18	30.43683729	55.20522037	5.261285926	30.92014047	mothbeans	400	348.801513	70	mothbeans	369.0798595
35	38	19	25.32688786	63.18180319	9.112771682	32.71129281	mothbeans	400	348.801513	70	mothbeans	367.2887072
14	58	17	30.53684308	59.96664731	4.605700542	33.48919022	mothbeans	400	348.801513	70	mothbeans	366.5108098
40	55	18	30.38257873	40.5926071	7.115994051	47.95406479	mothbeans	400	348.801513	70	mothbeans	352.0459352
18	36	23	24.01825377	53.76623369	7.214078621	35.03404425	mothbeans	400	348.801513	70	mothbeans	364.9659558
35	52	15	28.69841277	61.14754363	9.93509073	65.67591794	mothbeans	400	348.801513	70	mothbeans	334.3240821
4	59	22	29.33743412	49.00323081	8.914074888	42.44054315	mothbeans	400	348.801513	70	mothbeans	357.5594569
22	51	16	27.96583691	61.34900107	8.639586199	70.10472076	mothbeans	400	348.801513	70	mothbeans	329.8952792
33	47	17	24.86803974	48.27531965	8.621514073	63.9187654	mothbeans	400	348.801513	70	mothbeans	336.0812346
2	51	17	25.87682261	45.96341933	5.838508699	38.53254678	mothbeans	400	348.801513	70	mothbeans	361.4674532
16	51	21	31.01963639	49.9767522	3.532008668	32.81296548	mothbeans	400	348.801513	70	mothbeans	367.1870345
19	55	20	27.43329405	87.80507732	7.18530147	54.73367631	mungbean	400	351.5963991	64	mothbeans	345.2663237
8	54	20	28.3340432	80.77275974	7.034214276	38.7976407	mungbean	400	351.5963991	64	mungbean	361.2023593
36	55	20	27.01470397	84.34262707	6.635968698	55.296354	mungbean	400	351.5963991	64	mothbeans	344.703646
10	56	16	28.17432665	81.04554836	6.828187499	36.35720652	mungbean	400	351.5963991	64	mungbean	363.6427935
22	56	17	29.87888063	87.32761241	6.89077995	44.75215854	mungbean	400	351.5963991	64	mothbeans	355.2478415
9	57	24	29.89232778	89.71503316	7.165121109	42.99498978	mungbean	400	351.5963991	64	mothbeans	357.0050102
34	59	23	28.56212158	83.24855855	6.935804256	56.48265193	mungbean	400	351.5963991	64	mothbeans	343.5173481
31	51	25	27.53592929	85.5701901	7.196774236	53.01899249	mungbean	400	351.5963991	64	mothbeans	346.9810075
0	49	18	29.68361658	87.93598094	6.990095452	41.82490236	mungbean	400	351.5963991	64	mothbeans	358.1750976
21	39	20	28.14448546	82.1193047	7.064782138	46.75690086	mungbean	400	351.5963991	64	mothbeans	353.2430991
28	35	22	29.53037621	86.73346018	7.156563094	59.87232071	mungbean	400	351.5963991	64	mothbeans	340.1276793
17	52	17	27.88352946	86.45147631	6.364967184	44.64407105	mungbean	400	351.5963991	64	mothbeans	355.355929
24	42	23	28.22471276	82.35916228	6.428054409	44.01206619	mungbean	400	351.5963991	64	mothbeans	355.9879338
28	46	16	29.008124	84.96089355	6.664187809	45.91011391	mungbean	400	351.5963991	64	mothbeans	354.0898861
21	38	21	29.75538903	86.45193297	6.637677489	37.54602719	mungbean	400	351.5963991	64	mungbean	362.4539728
34	60	25	29.78416743	85.16906976	6.79385576	40.77872823	mungbean	400	351.5963991	64	mungbean	359.2212718
19	53	22	27.8640132	80.4513142	6.852884643	42.83053902	mungbean	400	351.5963991	64	mothbeans	357.169461
31	58	15	27.11026483	84.96771717	7.121571293	51.52617423	mungbean	400	351.5963991	64	mothbeans	348.4738258
19	35	24	27.11030369	83.64274107	6.883308033	49.11964582	mungbean	400	351.5963991	64	mothbeans	350.8803542
24	53	17	28.95451232	89.07866095	6.421271178	57.65901369	mungbean	400	351.5963991	64	mothbeans	342.3409863
13	47	20	29.21780035	87.93724219	6.54450214	43.1386631	mungbean	400	351.5963991	64	mothbeans	356.8613369
31	53	16	28.7420098	85.81675947	6.452006451	48.54598575	mungbean	400	351.5963991	64	mothbeans	351.4540143
28	45	23	29.65021184	80.29868321	6.489259136	56.76278363	mungbean	400	351.5963991	64	mothbeans	343.2372164
31	37	21	27.23924995	86.404241	6.713410626	37.31236904	mungbean	400	351.5963991	64	mungbean	362.687631
33	60	15	28.95172351	81.67085323	6.510840928	56.51103293	mungbean	400	351.5963991	64	mothbeans	343.4889671
34	45	21	28.18837136	82.60629652	6.287380117	37.01110438	mungbean	400	351.5963991	64	mungbean	362.9888956
13	57	25	28.30041493	86.20681554	6.86308576	50.47333854	mungbean	400	351.5963991	64	mothbeans	349.5266615
33	57	17	27.89636126	88.71782287	6.78415271	57.79863368	mungbean	400	351.5963991	64	mothbeans	342.2013663
32	57	22	28.6899851	87.50436797	6.769415888	44.56598352	mungbean	400	351.5963991	64	mothbeans	355.4340165
23	59	25	27.8262623	88.73100226	6.320768488	56.68833819	mungbean	400	351.5963991	64	mothbeans	343.3116618
35	41	18	28.70562673	81.59200689	6.705008504	59.87065439	mungbean	400	351.5963991	64	mothbeans	340.1293456
6	48	24	28.6362812	84.61431076	6.790736339	48.48319335	mungbean	400	351.5963991	64	mothbeans	351.5168067
29	36	25	28.28511547	88.4393979	7.130278657	48.56690235	mungbean	400	351.5963991	64	mothbeans	351.4330977
4	36	22	27.60887393	86.13316408	7.012740397	43.80041104	mungbean	400	351.5963991	64	mothbeans	356.199589
10	59	22	28.60901145	86.99495766	7.155685016	36.94616965	mungbean	400	351.5963991	64	mungbean	363.0538304
14	48	21	29.24598976	84.80084105	6.991242362	53.43228915	mungbean	400	351.5963991	64	mothbeans	346.5677109
8	50	21	28.62911222	89.1148059	6.218923893	50.49913241	mungbean	400	351.5963991	64	mothbeans	349.5008676
20	40	15	29.57329479	88.07505524	7.199495368	45.04467075	mungbean	400	351.5963991	64	mothbeans	354.9553293
36	43	22	27.82684262	87.16679147	6.389882166	58.37249772	mungbean	400	351.5963991	64	mothbeans	341.6275023
14	57	15	29.8757015	83.14796296	6.623438282	40.12044158	mungbean	400	351.5963991	64	mungbean	359.8795584
11	60	23	27.33684386	88.50229102	7.033012777	51.09802625	mungbean	400	351.5963991	64	mothbeans	348.9019738
10	59	15	29.83040388	89.30428305	6.32400451	58.86687093	mungbean	400	351.5963991	64	mothbeans	341.1331291
7	60	25	28.2753171	82.76020821	6.397636709	56.04995423	mungbean	400	351.5963991	64	mothbeans	343.9500458
2	47	15	29.86860065	85.99127934	6.401455706	58.41394143	mungbean	400	351.5963991	64	mothbeans	341.5860586
20	45	22	29.5888162	89.9939693	6.904587016	54.96121262	mungbean	400	351.5963991	64	mothbeans	345.0387874
2	39	15	28.07219563	82.9116472	6.478557136	49.61865305	mungbean	400	351.5963991	64	mothbeans	350.381347
27	40	24	27.84026517	89.99615558	7.063022095	52.84626009	mungbean	400	351.5963991	64	mothbeans	347.1537399
35	48	15	27.10818093	87.4512669	6.981758362	55.03723979	mungbean	400	351.5963991	64	mothbeans	344.9627602
4	59	25	27.68515114	81.94268594	6.227134139	54.62243308	mungbean	400	351.5963991	64	mothbeans	345.3775669
1	48	24	29.34594634	85.60472562	6.232836962	59.03629954	mungbean	400	351.5963991	64	mothbeans	340.9637005
36	43	21	28.36319404	84.8593608	7.140437859	52.93031105	mungbean	400	351.5963991	64	mothbeans	347.069689
11	46	24	27.65280218	89.80650642	6.459252023	56.52558045	mungbean	400	351.5963991	64	mothbeans	343.4744196
34	47	19	27.31372793	85.44815232	6.568795404	53.15223123	mungbean	400	351.5963991	64	mothbeans	346.8477688
21	44	18	27.06909959	86.89934108	7.12851089	50.46746116	mungbean	400	351.5963991	64	mothbeans	349.5325388
17	58	20	28.06642822	85.91625451	6.42937879	39.23831035	mungbean	400	351.5963991	64	mungbean	360.7616897
25	40	21	27.73329078	81.13903037	6.248900919	44.17580911	mungbean	400	351.5963991	64	mothbeans	355.8241909
2	38	18	27.53632932	89.92908171	6.619891498	45.48591922	mungbean	400	351.5963991	64	mothbeans	354.5140808
9	48	20	29.66461594	84.28187572	6.377568542	56.09542002	mungbean	400	351.5963991	64	mothbeans	343.90458
37	49	25	29.9145443	85.85384444	6.415459592	41.39081525	mungbean	400	351.5963991	64	mothbeans	358.6091848
36	38	15	28.36363858	87.59810657	6.320662012	57.99524359	mungbean	400	351.5963991	64	mothbeans	342.0047564
40	58	15	29.46416042	87.60890009	6.978400282	43.15411472	mungbean	400	351.5963991	64	mothbeans	356.8458853
30	44	16	29.73013036	82.89166381	6.442335593	50.91511275	mungbean	400	351.5963991	64	mothbeans	349.0848873
1	59	23	27.46852989	87.17649	7.184398832	43.78420984	mungbean	400	351.5963991	64	mothbeans	356.2157902
9	48	22	27.77076285	87.09979549	6.402926221	49.50812624	mungbean	400	351.5963991	64	mothbeans	350.4918738
14	41	17	29.12939524	88.48312598	7.085982325	36.45012824	mungbean	400	351.5963991	64	mungbean	363.5498718
35	52	19	27.10606808	89.89593328	6.698574085	37.45680611	mungbean	400	351.5963991	64	mungbean	362.5431939
31	48	17	28.88078945	86.94206817	6.594739424	53.79732545	mungbean	400	351.5963991	64	mothbeans	346.2026746
4	41	20	28.14720892	83.8001509	6.647965508	37.44800463	mungbean	400	351.5963991	64	mungbean	362.5519954
30	37	25	29.89129144	80.14487166	7.120032489	54.7960127	mungbean	400	351.5963991	64	mothbeans	345.2039873
9	35	20	27.41503453	80.98004661	6.91380932	40.53173216	mungbean	400	351.5963991	64	mungbean	359.4682678
20	41	20	29.27308605	89.4875022	7.073048264	50.9246554	mungbean	400	351.5963991	64	mothbeans	349.0753446
37	50	23	29.65296893	88.48587386	6.5304707	56.01913159	mungbean	400	351.5963991	64	mothbeans	343.9808684
34	35	21	28.44524991	82.67639542	6.684381357	58.18713162	mungbean	400	351.5963991	64	mothbeans	341.8128684
14	37	15	27.96235681	83.97586797	6.581351374	48.9366954	mungbean	400	351.5963991	64	mothbeans	351.0633046
23	39	22	29.25649321	81.97952224	6.86483915	42.02483277	mungbean	400	351.5963991	64	mothbeans	357.9751672
5	45	21	28.36291385	88.00989267	6.487124217	43.05130077	mungbean	400	351.5963991	64	mothbeans	356.9486992
22	37	20	27.62749466	86.49366929	6.605733068	39.26137642	mungbean	400	351.5963991	64	mungbean	360.7386236
40	51	17	28.66086349	86.12194568	6.860602782	50.01534317	mungbean	400	351.5963991	64	mothbeans	349.9846568
27	56	20	29.2114218	87.11497805	6.41874299	51.53848218	mungbean	400	351.5963991	64	mothbeans	348.4615178
31	40	22	29.40889385	86.16063492	6.365513634	53.35486977	mungbean	400	351.5963991	64	mothbeans	346.6451302
38	36	21	28.02952623	84.8845732	6.556372966	36.12042927	mungbean	400	351.5963991	64	mungbean	363.8795707
6	37	17	28.08657178	80.35005927	6.760694228	38.14476781	mungbean	400	351.5963991	64	mungbean	361.8552322
6	47	18	29.16174608	80.28038146	6.715276663	40.16545979	mungbean	400	351.5963991	64	mungbean	359.8345402
24	44	17	29.8596912	80.03499648	6.666380512	50.66487502	mungbean	400	351.5963991	64	mothbeans	349.335125
25	59	19	29.06631494	83.6869203	6.626629798	43.95183726	mungbean	400	351.5963991	64	mothbeans	356.0481627
32	56	21	27.38538997	88.66663953	6.702772465	58.29933073	mungbean	400	351.5963991	64	mothbeans	341.7006693
8	45	18	27.93034941	85.42058715	7.011030515	43.25095608	mungbean	400	351.5963991	64	mothbeans	356.7490439
19	39	17	29.2808618	81.8009244	6.890156495	44.47427436	mungbean	400	351.5963991	64	mothbeans	355.5257256
39	37	15	28.9973145	83.78911515	6.821747052	59.84499208	mungbean	400	351.5963991	64	mothbeans	340.1550079
33	37	19	27.92678579	86.5543196	7.183189922	43.4826194	mungbean	400	351.5963991	64	mothbeans	356.5173806
26	54	17	28.5474135	88.9570454	6.27258822	49.4897245	mungbean	400	351.5963991	64	mothbeans	350.5102755
21	51	15	29.36488409	89.1886954	6.679127482	48.30159325	mungbean	400	351.5963991	64	mothbeans	351.6984068
22	54	20	28.56149805	83.63802195	6.689825155	41.013132	mungbean	400	351.5963991	64	mungbean	358.986868
29	45	16	28.43683487	87.91332682	6.583381939	43.12063289	mungbean	400	351.5963991	64	mothbeans	356.8793671
4	40	21	28.79728147	80.45744422	6.725551062	44.30070517	mungbean	400	351.5963991	64	mothbeans	355.6992948
10	37	22	28.7275267	89.12760359	7.069747814	58.52974279	mungbean	400	351.5963991	64	mothbeans	341.4702572
4	44	19	27.95639663	83.52706038	6.921993878	43.25726752	mungbean	400	351.5963991	64	mothbeans	356.7427325
20	45	17	28.17458662	83.69659318	6.770955317	37.2464655	mungbean	400	351.5963991	64	mungbean	362.7535345
23	45	23	28.77653519	86.69133979	6.983130466	56.12443206	mungbean	400	351.5963991	64	mothbeans	343.8755679
25	48	21	28.438097	83.48991368	6.267684328	52.55469976	mungbean	400	351.5963991	64	mothbeans	347.4453002
91	94	46	29.36792366	76.24900101	6.149934034	92.82840911	banana	1500	1395.37302	45	banana	1407.171591
105	95	50	27.33368994	83.67675197	5.849076099	101.0494791	banana	1500	1395.37302	45	banana	1398.950521
108	92	53	27.40053601	82.96221306	6.276800323	104.9378	banana	1500	1395.37302	45	banana	1395.0622
86	76	54	29.3159075	80.11585705	5.926824754	90.10978128	banana	1500	1395.37302	45	banana	1409.890219
80	77	49	26.05433004	79.39654531	5.519088423	113.2297373	banana	1500	1395.37302	45	banana	1386.770263
93	94	53	25.86632408	84.42379269	6.079178788	114.5357503	banana	1500	1395.37302	45	banana	1385.46425
90	92	55	27.00932084	80.18546798	6.13465588	97.32531705	banana	1500	1395.37302	45	banana	1402.674683
108	89	53	29.55054817	78.06762846	5.808497604	99.34482238	banana	1500	1395.37302	45	banana	1400.655178
108	88	55	26.28845991	83.390039	5.891458107	113.8729798	banana	1500	1395.37302	45	banana	1386.12702
105	77	52	29.16226551	76.16151562	5.816622479	100.0075679	banana	1500	1395.37302	45	banana	1399.992432
118	88	52	28.65003945	82.68752542	5.843163161	98.75084366	banana	1500	1395.37302	45	banana	1401.249156
101	87	54	29.07311132	76.50045221	6.376756633	100.1692639	banana	1500	1395.37302	45	banana	1399.830736
95	75	50	28.08166093	75.26429821	5.623615687	118.2761894	banana	1500	1395.37302	45	banana	1381.723811
106	85	53	27.1994597	78.8086068	5.91505509	99.72430835	banana	1500	1395.37302	45	banana	1400.275692
86	95	49	28.05484146	78.04602887	6.458714879	108.3957179	banana	1500	1395.37302	45	banana	1391.604282
83	79	55	25.14748006	83.34688193	5.565028635	98.66679427	banana	1500	1395.37302	45	banana	1401.333206
85	95	47	25.94019018	78.3422098	6.211833161	119.84797	banana	1500	1395.37302	45	banana	1380.15203
109	79	45	27.66752761	79.68542782	6.490074429	108.66464	banana	1500	1395.37302	45	banana	1391.33536
100	76	45	25.56703012	75.94067692	5.590236025	102.7867717	banana	1500	1395.37302	45	banana	1397.213228
117	86	48	28.6956201	82.54195839	6.225225239	116.1616839	banana	1500	1395.37302	45	banana	1383.838316
114	94	53	26.33544853	76.8532006	6.190757459	118.6858263	banana	1500	1395.37302	45	banana	1381.314174
110	78	50	25.93730186	78.89864446	5.915568968	98.21747528	banana	1500	1395.37302	45	banana	1401.782525
94	70	48	25.13686519	84.88394407	6.195152442	91.46442491	banana	1500	1395.37302	45	banana	1408.535575
80	71	47	27.50527651	80.79783998	6.156373499	105.0776992	banana	1500	1395.37302	45	banana	1394.922301
114	79	51	26.21009246	82.34429458	6.313197204	112.0700033	banana	1500	1395.37302	45	banana	1387.929997
88	78	45	29.10403455	79.19588629	6.324270089	92.07835761	banana	1500	1395.37302	45	banana	1407.921642
112	73	48	29.2440638	77.32017166	5.707488987	90.66727868	banana	1500	1395.37302	45	banana	1409.332721
117	76	47	25.56202173	77.38229006	6.119216009	93.10247183	banana	1500	1395.37302	45	banana	1406.897528
111	87	48	26.3985515	81.36028902	5.571401169	98.16752001	banana	1500	1395.37302	45	banana	1401.83248
89	83	47	28.09577643	77.79586769	5.63127166	109.5408614	banana	1500	1395.37302	45	banana	1390.459139
93	91	47	27.84767901	83.31110751	6.101241579	117.2878912	banana	1500	1395.37302	45	banana	1382.712109
92	81	52	27.39341554	81.4654833	6.438137279	94.31102057	banana	1500	1395.37302	45	banana	1405.688979
105	74	45	25.14517635	81.38204104	6.098369122	119.218154	banana	1500	1395.37302	45	banana	1380.781846
102	71	48	28.65456263	79.28693687	5.695267822	102.4633775	banana	1500	1395.37302	45	banana	1397.536623
94	91	51	29.16093424	76.67484233	5.618094446	109.575944	banana	1500	1395.37302	45	banana	1390.424056
116	71	47	27.57278064	82.0638878	6.435785799	91.34276507	banana	1500	1395.37302	45	banana	1408.657235
117	79	49	25.40909896	82.36208097	6.176644228	112.9794804	banana	1500	1395.37302	45	banana	1387.02052
119	72	55	25.99069521	83.33983116	6.220643671	112.0777152	banana	1500	1395.37302	45	banana	1387.922285
99	73	53	26.29039046	81.06003778	5.871702211	118.6730366	banana	1500	1395.37302	45	banana	1381.326963
91	84	52	29.14827211	78.71024836	6.390741836	117.536781	banana	1500	1395.37302	45	banana	1382.463219
80	90	47	26.59743595	79.35898915	6.21084479	107.3944717	banana	1500	1395.37302	45	banana	1392.605528
101	70	48	25.36059237	75.03193255	6.012696655	116.5531455	banana	1500	1395.37302	45	banana	1383.446855
108	89	53	29.12036889	80.18080728	5.908770059	112.3982055	banana	1500	1395.37302	45	banana	1387.601795
100	80	52	27.53911354	77.25629897	6.049801781	110.3262123	banana	1500	1395.37302	45	banana	1389.673788
109	91	53	29.66727337	83.51014178	6.010095853	110.2511102	banana	1500	1395.37302	45	banana	1389.74889
82	78	46	25.05802193	84.97323747	5.738678895	110.4408803	banana	1500	1395.37302	45	banana	1389.55912
106	70	55	25.86824781	78.52399914	5.74055541	116.3019555	banana	1500	1395.37302	45	banana	1383.698045
90	86	52	25.85036988	81.95580471	5.793260262	119.0856171	banana	1500	1395.37302	45	banana	1380.914383
83	95	50	26.51682337	77.79913575	5.50947065	108.8547508	banana	1500	1395.37302	45	banana	1391.145249
119	90	48	28.66725136	79.59242542	5.986442306	118.2583441	banana	1500	1395.37302	45	banana	1381.741656
107	72	45	28.14938935	81.54448882	5.790768046	91.40508414	banana	1500	1395.37302	45	banana	1408.594916
116	81	55	26.42313317	83.6995044	5.915546415	95.12322062	banana	1500	1395.37302	45	banana	1404.876779
101	75	50	26.59386409	81.40740301	6.242528278	109.9825551	banana	1500	1395.37302	45	banana	1390.017445
93	81	50	27.71822477	76.57853189	6.036079266	102.2099836	banana	1500	1395.37302	45	banana	1397.790016
95	75	45	28.98333432	82.95958244	5.829898502	109.022564	banana	1500	1395.37302	45	banana	1390.977436
107	71	55	29.42017919	83.96754496	6.088064451	117.229079	banana	1500	1395.37302	45	banana	1382.770921
83	94	47	27.39872329	81.10523402	6.469370954	112.1355384	banana	1500	1395.37302	45	banana	1387.864462
102	73	54	26.4020227	84.41007614	5.720726906	111.0162259	banana	1500	1395.37302	45	banana	1388.983774
86	79	45	27.81251452	82.69285419	5.80766417	99.20961514	banana	1500	1395.37302	45	banana	1400.790385
117	86	53	25.19640218	83.55829874	5.703381728	115.8586081	banana	1500	1395.37302	45	banana	1384.141392
111	79	53	28.31193338	75.77363772	6.165001278	119.695765	banana	1500	1395.37302	45	banana	1380.304235
95	74	50	25.90113128	80.47152737	6.002481605	110.10323	banana	1500	1395.37302	45	banana	1389.89677
91	75	55	27.48612983	76.11239849	6.212369363	109.2768851	banana	1500	1395.37302	45	banana	1390.723115
93	83	46	29.38254012	83.50423735	5.765308943	109.2486647	banana	1500	1395.37302	45	banana	1390.751335
92	85	51	29.22118628	81.08183635	5.740764682	108.8616474	banana	1500	1395.37302	45	banana	1391.138353
104	80	54	27.09062164	81.33506906	5.879119455	110.1331182	banana	1500	1395.37302	45	banana	1389.866882
103	72	51	26.12643374	81.81365007	6.099478745	104.4812858	banana	1500	1395.37302	45	banana	1395.518714
92	75	45	29.01207743	77.95192527	5.674403359	90.43495443	banana	1500	1395.37302	45	banana	1409.565046
93	85	49	27.96799119	79.28625709	5.694243847	119.4765557	banana	1500	1395.37302	45	banana	1380.523444
120	87	52	28.0764455	76.05522115	5.905494703	118.9923573	banana	1500	1395.37302	45	banana	1381.007643
108	72	46	25.16278237	84.97849241	6.110844721	90.94554618	banana	1500	1395.37302	45	banana	1409.054454
105	88	54	25.78749808	84.51194224	6.020445317	114.2005455	banana	1500	1395.37302	45	banana	1385.799455
98	79	50	25.34119774	84.47321314	6.435917308	91.06493353	banana	1500	1395.37302	45	banana	1408.935066
111	88	55	29.44795403	78.34971537	5.505393833	96.45042585	banana	1500	1395.37302	45	banana	1403.549574
97	74	45	26.47522633	78.51833782	5.677719902	113.1161095	banana	1500	1395.37302	45	banana	1386.883891
95	82	48	27.39489579	83.31172003	5.719014989	92.78133617	banana	1500	1395.37302	45	banana	1407.218664
89	91	55	25.08347445	80.261731	6.275572298	94.32961456	banana	1500	1395.37302	45	banana	1405.670385
89	85	55	26.6719835	76.48541655	6.275384607	91.73358569	banana	1500	1395.37302	45	banana	1408.266414
118	88	51	25.44926208	79.49221962	6.201911642	100.6619171	banana	1500	1395.37302	45	banana	1399.338083
101	92	45	28.22776705	80.6430384	5.758054257	98.00403016	banana	1500	1395.37302	45	banana	1401.99597
99	92	47	28.1279509	77.48247073	6.323933647	103.5045395	banana	1500	1395.37302	45	banana	1396.495461
82	77	46	28.9470467	82.1888998	5.901100841	95.83016448	banana	1500	1395.37302	45	banana	1404.169836
90	86	55	27.96236771	84.15403614	5.644486582	97.55986676	banana	1500	1395.37302	45	banana	1402.440133
95	88	52	28.00316034	78.90085998	6.235461772	94.68180316	banana	1500	1395.37302	45	banana	1405.318197
104	73	46	29.1400919	80.1190228	6.28236237	90.45142867	banana	1500	1395.37302	45	banana	1409.548571
102	73	52	27.9122104	83.36307683	6.356090905	90.24211529	banana	1500	1395.37302	45	banana	1409.757885
100	74	52	25.43480512	81.53977797	5.837258235	96.47800391	banana	1500	1395.37302	45	banana	1403.521996
94	89	48	28.55980972	84.51602322	5.653437902	111.0843029	banana	1500	1395.37302	45	banana	1388.915697
99	70	46	26.59580783	82.99556744	5.727469947	100.5123341	banana	1500	1395.37302	45	banana	1399.487666
112	87	48	27.19711623	77.3970629	6.200111068	99.46950465	banana	1500	1395.37302	45	banana	1400.530495
117	82	45	25.29391516	79.29122198	5.614471478	105.4220251	banana	1500	1395.37302	45	banana	1394.577975
96	86	51	29.90888522	76.98740841	6.257369799	91.99964712	banana	1500	1395.37302	45	banana	1408.000353
113	85	45	27.94972463	76.63713353	6.037430836	109.0921631	banana	1500	1395.37302	45	banana	1390.907837
105	93	46	25.01018457	78.76260938	5.760457558	108.3690513	banana	1500	1395.37302	45	banana	1391.630949
85	89	51	29.21144871	84.70189923	6.158164422	108.5501443	banana	1500	1395.37302	45	banana	1391.449856
108	94	47	27.35911627	84.54625006	6.387431383	90.81250457	banana	1500	1395.37302	45	banana	1409.187495
92	81	52	28.0106804	76.52808057	5.891413895	103.7040783	banana	1500	1395.37302	45	banana	1396.295922
110	71	54	28.67208915	82.20793613	5.725418961	94.37987496	banana	1500	1395.37302	45	banana	1405.620125
82	75	55	27.34585147	78.4873835	6.281069505	92.15524332	banana	1500	1395.37302	45	banana	1407.844757
117	81	53	29.50704598	78.20585613	5.507641778	98.12565829	banana	1500	1395.37302	45	banana	1401.874342
119	25	51	26.47330219	80.92254421	6.283818329	53.65742581	watermelon	500	449.2137811	25	watermelon	446.3425742
119	19	55	25.18780042	83.44621709	6.818261383	46.87420883	watermelon	500	449.2137811	25	watermelon	453.1257912
105	30	50	25.29954705	81.77527562	6.37620108	57.04147057	watermelon	500	449.2137811	25	watermelon	442.9585294
114	8	50	24.74631269	88.30866319	6.581587932	57.95826144	watermelon	500	449.2137811	25	watermelon	442.0417386
93	22	52	26.58740671	81.32563243	6.932739726	41.87540028	watermelon	500	449.2137811	25	watermelon	458.1245997
80	26	55	24.53442564	88.989272	6.140099215	49.11618732	watermelon	500	449.2137811	25	watermelon	450.8838127
85	27	45	26.0713757	88.7285657	6.467095849	57.79652846	watermelon	500	449.2137811	25	watermelon	442.2034715
85	22	53	25.96534238	89.77076659	6.849471704	59.46338556	watermelon	500	449.2137811	25	watermelon	440.5366144
82	22	45	26.22338015	85.34866045	6.512196212	54.60159289	watermelon	500	449.2137811	25	watermelon	445.3984071
118	13	54	24.41311871	89.81574032	6.039584629	44.07843475	watermelon	500	449.2137811	25	watermelon	455.9215653
83	25	53	26.49195283	80.04678201	6.057697106	57.72799157	watermelon	500	449.2137811	25	watermelon	442.2720084
86	15	47	24.04355803	84.18406764	6.423898762	53.78929956	watermelon	500	449.2137811	25	watermelon	446.2107004
101	10	47	25.5421695	83.31883376	6.936997681	57.57343233	watermelon	500	449.2137811	25	watermelon	442.4265677
119	9	50	26.74550678	83.9195902	6.251286661	40.794305	watermelon	500	449.2137811	25	watermelon	459.205695
104	17	46	25.7131428	80.22972777	6.190015912	43.08961827	watermelon	500	449.2137811	25	watermelon	456.9103817
95	12	51	25.76484262	84.1726996	6.681606702	44.22066914	watermelon	500	449.2137811	25	watermelon	455.7793309
102	14	52	26.79489868	89.64815231	6.51075991	57.74091817	watermelon	500	449.2137811	25	watermelon	442.2590818
109	21	55	24.9004602	89.73524177	6.770278088	57.44942094	watermelon	500	449.2137811	25	watermelon	442.5505791
81	18	50	26.80750629	88.22874955	6.429788073	58.79889057	watermelon	500	449.2137811	25	watermelon	441.2011094
103	17	51	25.11189154	80.02621335	6.209888345	44.20656987	watermelon	500	449.2137811	25	watermelon	455.7934301
105	14	50	26.2148837	87.6883982	6.419052193	59.65590798	watermelon	500	449.2137811	25	watermelon	440.344092
97	8	52	24.9103226	86.97190046	6.237861736	49.48575692	watermelon	500	449.2137811	25	watermelon	450.5142431
120	19	49	25.79448878	84.26830701	6.762471629	56.45229202	watermelon	500	449.2137811	25	watermelon	443.547708
95	16	55	25.26931156	87.55055105	6.612847999	40.12650421	watermelon	500	449.2137811	25	watermelon	459.8734958
83	29	52	25.76402693	87.5931128	6.704688865	46.05122728	watermelon	500	449.2137811	25	watermelon	453.9487727
83	9	45	25.85483596	89.13163965	6.049609892	46.85176955	watermelon	500	449.2137811	25	watermelon	453.1482305
91	21	50	24.33528185	81.44030363	6.762030215	48.32113628	watermelon	500	449.2137811	25	watermelon	451.6788637
116	5	54	25.37601283	80.99313508	6.65398725	57.23028471	watermelon	500	449.2137811	25	watermelon	442.7697153
112	28	54	24.86094646	85.05318563	6.738030547	55.29563514	watermelon	500	449.2137811	25	watermelon	444.7043649
88	29	51	24.71885473	88.94568335	6.095689937	48.45978627	watermelon	500	449.2137811	25	watermelon	451.5402137
118	15	45	24.21495706	84.20576992	6.538006356	48.01138482	watermelon	500	449.2137811	25	watermelon	451.9886152
92	21	48	25.81692236	82.043255	6.377427122	54.82963379	watermelon	500	449.2137811	25	watermelon	445.1703662
106	14	45	24.47018505	84.16390229	6.417011754	57.26773002	watermelon	500	449.2137811	25	watermelon	442.73227
99	5	47	24.13078816	84.84494575	6.649086972	51.19470197	watermelon	500	449.2137811	25	watermelon	448.805298
98	8	51	26.1793464	86.52258079	6.25933595	49.43050977	watermelon	500	449.2137811	25	watermelon	450.5694902
108	22	46	26.17668721	86.7295205	6.121168559	53.33484977	watermelon	500	449.2137811	25	watermelon	446.6651502
119	7	55	26.03867719	84.6378378	6.031424482	44.3993381	watermelon	500	449.2137811	25	watermelon	455.6006619
117	27	48	26.53259325	82.39053979	6.835268184	54.30660782	watermelon	500	449.2137811	25	watermelon	445.6933922
109	10	53	26.81938687	87.8274604	6.551750306	46.06193778	watermelon	500	449.2137811	25	watermelon	453.9380622
80	16	46	25.50405534	81.40297428	6.940236218	48.47833278	watermelon	500	449.2137811	25	watermelon	451.5216672
100	18	52	26.20234499	80.38266489	6.87606733	56.47941847	watermelon	500	449.2137811	25	watermelon	443.5205815
91	7	53	25.13735887	89.28272716	6.457216535	43.52897517	watermelon	500	449.2137811	25	watermelon	456.4710248
86	6	53	25.92030221	83.47202566	6.921847888	42.10681516	watermelon	500	449.2137811	25	watermelon	457.8931848
107	5	52	26.6634609	89.98405233	6.881425746	57.40847165	watermelon	500	449.2137811	25	watermelon	442.5915284
103	16	49	24.06731461	81.64075303	6.915717008	51.75212401	watermelon	500	449.2137811	25	watermelon	448.247876
101	20	48	24.6774157	82.75411437	6.206247494	57.05709413	watermelon	500	449.2137811	25	watermelon	442.9429059
85	25	47	26.11440416	87.64081095	6.29542477	58.48160844	watermelon	500	449.2137811	25	watermelon	441.5183916
84	7	51	26.81530456	87.65694462	6.399669044	55.74073582	watermelon	500	449.2137811	25	watermelon	444.2592642
102	28	54	25.15623099	80.27525115	6.862157042	55.49541453	watermelon	500	449.2137811	25	watermelon	444.5045855
98	25	52	25.2801372	83.15393658	6.224066378	49.29456609	watermelon	500	449.2137811	25	watermelon	450.7054339
97	25	50	26.22005978	80.90127035	6.093814669	49.08553937	watermelon	500	449.2137811	25	watermelon	450.9144606
90	16	45	24.92093261	80.61750795	6.291540278	50.55710813	watermelon	500	449.2137811	25	watermelon	449.4428919
95	12	46	26.21667586	81.01009354	6.32281728	54.65423596	watermelon	500	449.2137811	25	watermelon	445.345764
82	23	49	26.81383586	87.21986949	6.873283991	51.70497792	watermelon	500	449.2137811	25	watermelon	448.2950221
82	25	51	24.31334971	87.47409052	6.074209622	48.11248366	watermelon	500	449.2137811	25	watermelon	451.8875163
110	28	46	24.29105004	88.04541346	6.49889585	51.26046418	watermelon	500	449.2137811	25	watermelon	448.7395358
118	21	51	24.42998931	86.33904774	6.678805092	48.58241822	watermelon	500	449.2137811	25	watermelon	451.4175818
120	20	45	25.66576039	88.6984228	6.114128685	54.22722466	watermelon	500	449.2137811	25	watermelon	445.7727753
91	7	52	25.07803672	83.46230461	6.405054243	56.39962921	watermelon	500	449.2137811	25	watermelon	443.6003708
81	6	55	24.88910524	85.87059083	6.110142735	51.70699144	watermelon	500	449.2137811	25	watermelon	448.2930086
101	13	54	25.42900869	82.91481799	6.828982708	56.34144589	watermelon	500	449.2137811	25	watermelon	443.6585541
101	17	55	24.37118217	87.1269128	6.451499764	44.63907691	watermelon	500	449.2137811	25	watermelon	455.3609231
111	6	53	26.4930645	88.59143088	6.313512999	46.06382209	watermelon	500	449.2137811	25	watermelon	453.9361779
107	10	49	25.83202912	89.00481725	6.755192025	45.24690619	watermelon	500	449.2137811	25	watermelon	454.7530938
115	11	46	24.41592661	89.39655519	6.623167177	40.32161859	watermelon	500	449.2137811	25	watermelon	459.6783814
84	25	52	24.37190239	81.2514818	6.12532356	44.20899581	watermelon	500	449.2137811	25	watermelon	455.7910042
120	7	47	24.24782473	83.03687902	6.653867608	54.7657624	watermelon	500	449.2137811	25	watermelon	445.2342376
91	12	46	24.64458469	85.49938185	6.343942518	48.31219031	watermelon	500	449.2137811	25	watermelon	451.6878097
89	22	52	24.89681131	86.10782926	6.217300786	53.14626213	watermelon	500	449.2137811	25	watermelon	446.8537379
113	19	46	25.41864024	81.12122989	6.286387658	49.52320689	watermelon	500	449.2137811	25	watermelon	450.4767931
97	22	50	26.26028739	86.14585891	6.7698938	58.97878791	watermelon	500	449.2137811	25	watermelon	441.0212121
117	30	50	24.90123934	87.20772913	6.744966312	46.59207341	watermelon	500	449.2137811	25	watermelon	453.4079266
90	14	52	24.84740848	89.20454622	6.391858432	59.67927244	watermelon	500	449.2137811	25	watermelon	440.3207276
104	23	47	26.98212846	86.70068316	6.770434148	42.91292205	watermelon	500	449.2137811	25	watermelon	457.087078
81	16	45	26.90435747	86.25426228	6.727468157	59.75980023	watermelon	500	449.2137811	25	watermelon	440.2401998
88	5	47	25.86475496	86.67468041	6.662244646	41.16554802	watermelon	500	449.2137811	25	watermelon	458.834452
92	7	45	26.70607759	81.14149505	6.944640222	51.51033554	watermelon	500	449.2137811	25	watermelon	448.4896645
81	18	50	26.44019475	80.91934337	6.507110986	47.81847573	watermelon	500	449.2137811	25	watermelon	452.1815243
111	5	55	26.283443	84.42478917	6.520663422	50.78669728	watermelon	500	449.2137811	25	watermelon	449.2133027
108	23	51	26.84366082	83.85039964	6.106500787	40.228644	watermelon	500	449.2137811	25	watermelon	459.771356
113	30	50	26.03967219	83.9862443	6.277484043	43.87712348	watermelon	500	449.2137811	25	watermelon	456.1228765
83	10	53	24.92994759	85.00802358	6.195142279	48.75859458	watermelon	500	449.2137811	25	watermelon	451.2414054
101	11	51	25.50736962	84.24340241	6.792035575	44.2068997	watermelon	500	449.2137811	25	watermelon	455.7931003
114	21	55	25.4438391	87.9392312	6.472756256	57.51549686	watermelon	500	449.2137811	25	watermelon	442.4845031
99	6	45	26.12588914	86.5507939	6.000975617	40.71210074	watermelon	500	449.2137811	25	watermelon	459.2878993
92	20	55	25.10474753	87.5267616	6.587791262	59.26519444	watermelon	500	449.2137811	25	watermelon	440.7348056
92	7	48	26.27520631	86.63249555	6.956508826	54.38748495	watermelon	500	449.2137811	25	watermelon	445.6125151
91	24	55	26.27061608	83.09194521	6.259086583	46.76837499	watermelon	500	449.2137811	25	watermelon	453.231625
110	21	54	26.73690828	87.82430156	6.747537642	47.46447019	watermelon	500	449.2137811	25	watermelon	452.5355298
112	25	51	25.04746944	85.5667282	6.932537231	56.72496677	watermelon	500	449.2137811	25	watermelon	443.2750332
89	25	54	24.69368934	85.56967628	6.353107393	48.99390828	watermelon	500	449.2137811	25	watermelon	451.0060917
100	10	53	24.54356968	84.60808277	6.211748957	42.00660251	watermelon	500	449.2137811	25	watermelon	457.9933975
83	22	54	25.89762315	81.96664832	6.277245254	54.49960057	watermelon	500	449.2137811	25	watermelon	445.5003994
95	14	50	26.6333118	84.31756844	6.560443519	56.31866159	watermelon	500	449.2137811	25	watermelon	443.6813384
119	30	49	25.35794749	80.45846265	6.903020221	47.72078245	watermelon	500	449.2137811	25	watermelon	452.2792176
97	12	47	25.28784623	89.63667876	6.765094964	58.28697664	watermelon	500	449.2137811	25	watermelon	441.7130234
110	7	45	26.63838589	84.69546874	6.189213927	48.32428609	watermelon	500	449.2137811	25	watermelon	451.6757139
96	18	50	25.3310446	84.30533791	6.904241707	41.53218699	watermelon	500	449.2137811	25	watermelon	458.467813
83	23	55	26.89750174	83.89241484	6.463271076	43.97193745	watermelon	500	449.2137811	25	watermelon	456.0280626
120	24	47	26.98603693	89.4138489	6.260838965	58.54876687	watermelon	500	449.2137811	25	watermelon	441.4512331
115	17	55	27.57826922	94.11878202	6.776533055	28.08253201	muskmelon	500	475.3100479	60	muskmelon	471.917468
114	27	48	27.82054812	93.03555162	6.528404378	26.32405487	muskmelon	500	475.3100479	60	muskmelon	473.6759451
101	25	52	29.09910406	94.22237826	6.750145572	22.52497327	muskmelon	500	475.3100479	60	muskmelon	477.4750267
118	18	52	28.04943594	90.83130708	6.562832807	20.76223014	muskmelon	500	475.3100479	60	muskmelon	479.2377699
95	26	45	29.91690582	94.55695552	6.117530021	28.16057247	muskmelon	500	475.3100479	60	muskmelon	471.8394275
81	25	49	29.86895762	93.25103208	6.076459669	26.26243014	muskmelon	500	475.3100479	60	muskmelon	473.7375699
117	24	53	29.17220859	92.21405224	6.293486295	21.30290472	muskmelon	500	475.3100479	60	muskmelon	478.6970953
114	30	51	29.24908541	90.06998135	6.069171847	25.93496537	muskmelon	500	475.3100479	60	muskmelon	474.0650346
113	6	52	27.76317235	90.35567642	6.740983646	25.21609113	muskmelon	500	475.3100479	60	muskmelon	474.7839089
108	26	52	28.82629037	94.26765349	6.201797639	26.23838511	muskmelon	500	475.3100479	60	muskmelon	473.7616149
81	30	48	28.52379742	92.09688432	6.041027474	29.86681385	muskmelon	500	475.3100479	60	muskmelon	470.1331862
115	9	52	29.06785065	90.97685539	6.019372459	29.1194739	muskmelon	500	475.3100479	60	muskmelon	470.8805261
83	7	45	29.08417927	90.73891887	6.704104127	25.33014238	muskmelon	500	475.3100479	60	muskmelon	474.6698576
84	21	55	28.47090661	94.79453182	6.494251024	21.08484101	muskmelon	500	475.3100479	60	muskmelon	478.915159
109	26	45	28.27973674	90.38971208	6.224535449	21.58992507	muskmelon	500	475.3100479	60	muskmelon	478.4100749
95	27	55	28.47212559	91.21322065	6.160414414	20.88620369	muskmelon	500	475.3100479	60	muskmelon	479.1137963
119	5	55	29.68846716	94.30111601	6.168757984	26.83924845	muskmelon	500	475.3100479	60	muskmelon	473.1607516
110	14	51	27.02415146	91.66737633	6.085444691	21.26034986	muskmelon	500	475.3100479	60	muskmelon	478.7396501
82	18	48	29.09588297	94.16748386	6.159050816	26.70581328	muskmelon	500	475.3100479	60	muskmelon	473.2941867
87	14	48	29.69238699	92.58862544	6.606033244	29.1102594	muskmelon	500	475.3100479	60	muskmelon	470.8897406
85	9	53	28.20619412	92.86798698	6.447662945	28.78654515	muskmelon	500	475.3100479	60	muskmelon	471.2134549
100	6	53	29.05248036	93.92217834	6.105909623	23.66620626	muskmelon	500	475.3100479	60	muskmelon	476.3337937
107	12	46	29.57240298	93.61870344	6.559763394	27.56918621	muskmelon	500	475.3100479	60	muskmelon	472.4308138
91	13	47	29.10968327	92.43510994	6.14410903	27.95602304	muskmelon	500	475.3100479	60	muskmelon	472.043977
102	25	50	28.20480805	92.91440379	6.099662369	20.36001144	muskmelon	500	475.3100479	60	muskmelon	479.6399886
117	25	53	29.11858526	92.12543021	6.413927319	24.52020164	muskmelon	500	475.3100479	60	muskmelon	475.4797984
85	21	52	29.62800691	90.10051615	6.075144116	23.69586761	muskmelon	500	475.3100479	60	muskmelon	476.3041324
104	25	55	29.81196601	90.36881284	6.123802502	22.68766503	muskmelon	500	475.3100479	60	muskmelon	477.312335
102	24	54	27.72338349	90.93897939	6.698468621	22.81863447	muskmelon	500	475.3100479	60	muskmelon	477.1813655
116	25	50	29.26092798	92.92367701	6.088885814	28.70627683	muskmelon	500	475.3100479	60	muskmelon	471.2937232
100	17	48	29.72791119	94.29753295	6.367800632	26.52364146	muskmelon	500	475.3100479	60	muskmelon	473.4763585
110	25	54	28.91105641	90.78413842	6.425930938	23.44398467	muskmelon	500	475.3100479	60	muskmelon	476.5560153
104	25	51	28.96361426	93.88482153	6.469983276	23.56130173	muskmelon	500	475.3100479	60	muskmelon	476.4386983
107	11	54	28.59052369	91.33617236	6.094016338	29.44008034	muskmelon	500	475.3100479	60	muskmelon	470.5599197
98	26	52	27.33897716	90.69759008	6.150090899	28.69113835	muskmelon	500	475.3100479	60	muskmelon	471.3088617
88	17	52	29.90415889	90.75284363	6.646962425	25.37828397	muskmelon	500	475.3100479	60	muskmelon	474.621716
87	25	46	27.42711692	90.02696201	6.379690748	21.7508774	muskmelon	500	475.3100479	60	muskmelon	478.2491226
120	8	46	29.55657523	90.70937262	6.732834334	28.36535596	muskmelon	500	475.3100479	60	muskmelon	471.634644
95	13	46	29.84070774	93.76312893	6.126019932	23.28207838	muskmelon	500	475.3100479	60	muskmelon	476.7179216
108	22	47	28.53545677	91.72742702	6.161123579	25.1290048	muskmelon	500	475.3100479	60	muskmelon	474.8709952
82	13	52	27.11535046	94.86907886	6.442810053	26.51924782	muskmelon	500	475.3100479	60	muskmelon	473.4807522
120	23	55	27.84492803	91.60666594	6.732049075	26.47844429	muskmelon	500	475.3100479	60	muskmelon	473.5215557
110	22	47	29.03157242	91.82172592	6.243673725	24.93861254	muskmelon	500	475.3100479	60	muskmelon	475.0613875
95	23	45	27.82424457	90.56698742	6.266208727	21.19014526	muskmelon	500	475.3100479	60	muskmelon	478.8098547
106	10	49	27.72653142	92.00687531	6.350623739	20.21126747	muskmelon	500	475.3100479	60	muskmelon	479.7887325
99	12	52	28.69708334	94.30759855	6.002927293	22.21807088	muskmelon	500	475.3100479	60	muskmelon	477.7819291
106	20	51	29.73019662	90.97015715	6.342573112	20.49035619	muskmelon	500	475.3100479	60	muskmelon	479.5096438
83	11	53	29.54097171	92.91778307	6.163921248	21.9653077	muskmelon	500	475.3100479	60	muskmelon	478.0346923
117	19	55	28.80311922	91.78336933	6.121745389	25.16359891	muskmelon	500	475.3100479	60	muskmelon	474.8364011
98	26	49	27.29035669	90.53330091	6.130160473	23.49535234	muskmelon	500	475.3100479	60	muskmelon	476.5046477
113	20	48	27.46583649	94.87679041	6.440584681	27.27899847	muskmelon	500	475.3100479	60	muskmelon	472.7210015
101	17	47	29.49401389	94.72981338	6.185053234	26.30820876	muskmelon	500	475.3100479	60	muskmelon	473.6917912
98	7	45	27.79161808	92.51054946	6.157724816	26.85422624	muskmelon	500	475.3100479	60	muskmelon	473.1457738
93	22	48	29.12533739	91.52291141	6.776987974	21.90440445	muskmelon	500	475.3100479	60	muskmelon	478.0955956
95	21	47	27.93114233	93.56161439	6.431970877	20.66127836	muskmelon	500	475.3100479	60	muskmelon	479.3387216
109	12	48	29.45771748	92.12534736	6.708743843	20.76212031	muskmelon	500	475.3100479	60	muskmelon	479.2378797
118	12	47	27.96872279	92.17444796	6.010739645	28.94766949	muskmelon	500	475.3100479	60	muskmelon	471.0523305
100	14	49	29.48882958	91.07574233	6.365956658	26.01909355	muskmelon	500	475.3100479	60	muskmelon	473.9809065
89	9	47	29.47156259	90.77069618	6.668382766	28.75226067	muskmelon	500	475.3100479	60	muskmelon	471.2477393
95	16	46	27.0767265	90.14362622	6.74669542	24.4514648	muskmelon	500	475.3100479	60	muskmelon	475.5485352
95	7	45	27.30008597	90.80015308	6.031665834	25.09484511	muskmelon	500	475.3100479	60	muskmelon	474.9051549
87	6	45	29.82729394	90.79007335	6.40077205	22.84203589	muskmelon	500	475.3100479	60	muskmelon	477.1579641
93	20	50	29.93061247	93.22980899	6.448792689	24.34814338	muskmelon	500	475.3100479	60	muskmelon	475.6518566
84	29	49	29.94349168	93.90741192	6.251420275	20.39020503	muskmelon	500	475.3100479	60	muskmelon	479.609795
111	5	47	28.03306461	91.47355778	6.274452811	21.17924769	muskmelon	500	475.3100479	60	muskmelon	478.8207523
111	5	52	29.8843055	94.0371147	6.135996372	21.0000988	muskmelon	500	475.3100479	60	muskmelon	478.9999012
111	15	54	27.7058373	92.91185695	6.194090172	22.06207161	muskmelon	500	475.3100479	60	muskmelon	477.9379284
89	11	47	29.78714005	94.65343534	6.327822962	27.8659442	muskmelon	500	475.3100479	60	muskmelon	472.1340558
110	15	48	28.57819995	92.86597437	6.212567211	27.5987178	muskmelon	500	475.3100479	60	muskmelon	472.4012822
95	30	52	29.48069921	90.33698678	6.640470863	26.0365768	muskmelon	500	475.3100479	60	muskmelon	473.9634232
115	12	52	27.51492243	94.96218673	6.685553129	21.01796432	muskmelon	500	475.3100479	60	muskmelon	478.9820357
120	25	50	28.05457761	94.81637388	6.327210469	21.84869328	muskmelon	500	475.3100479	60	muskmelon	478.1513067
102	11	45	29.03167341	93.12603235	6.35544263	24.15591199	muskmelon	500	475.3100479	60	muskmelon	475.844088
94	5	55	28.5854649	91.89216849	6.085682344	26.88372572	muskmelon	500	475.3100479	60	muskmelon	473.1162743
84	18	46	27.08808014	93.42402083	6.781050373	25.32159689	muskmelon	500	475.3100479	60	muskmelon	474.6784031
107	22	54	27.99611732	90.84660317	6.630301421	21.61893763	muskmelon	500	475.3100479	60	muskmelon	478.3810624
80	18	52	27.87317436	91.14849627	6.484799661	24.05207925	muskmelon	500	475.3100479	60	muskmelon	475.9479208
86	18	45	28.96586565	90.71832938	6.566759102	22.25838137	muskmelon	500	475.3100479	60	muskmelon	477.7416186
113	28	48	28.87726019	92.48839665	6.170520518	24.44267592	muskmelon	500	475.3100479	60	muskmelon	475.5573241
115	18	53	29.17052093	94.19790371	6.012480351	22.06994464	muskmelon	500	475.3100479	60	muskmelon	477.9300554
82	20	54	29.34033587	90.01506395	6.541150335	21.44532907	muskmelon	500	475.3100479	60	muskmelon	478.5546709
98	22	47	29.07265321	91.91533173	6.341400922	28.83568362	muskmelon	500	475.3100479	60	muskmelon	471.1643164
117	25	54	28.68275966	92.50969311	6.150686364	29.11187663	muskmelon	500	475.3100479	60	muskmelon	470.8881234
83	15	49	28.92705913	91.39356832	6.438008153	23.20076686	muskmelon	500	475.3100479	60	muskmelon	476.7992331
120	16	51	27.99901833	91.64193051	6.547041903	23.28618248	muskmelon	500	475.3100479	60	muskmelon	476.7138175
111	5	50	27.59350075	91.79742953	6.399891457	24.84266123	muskmelon	500	475.3100479	60	muskmelon	475.1573388
85	21	47	29.87331077	90.60932469	6.186770318	24.69720481	muskmelon	500	475.3100479	60	muskmelon	475.3027952
90	23	54	28.55852465	90.45773041	6.159020864	27.26588346	muskmelon	500	475.3100479	60	muskmelon	472.7341165
99	29	55	29.19378695	91.46241065	6.660954816	26.48240255	muskmelon	500	475.3100479	60	muskmelon	473.5175975
102	11	47	27.98780984	92.78226196	6.504906979	27.14509034	muskmelon	500	475.3100479	60	muskmelon	472.8549097
80	18	51	28.05380704	91.81758779	6.706053225	20.76582087	muskmelon	500	475.3100479	60	muskmelon	479.2341791
87	21	52	27.3506296	94.2911951	6.067665498	27.21244021	muskmelon	500	475.3100479	60	muskmelon	472.7875598
114	8	52	29.34081108	94.5513539	6.419083092	28.22908103	muskmelon	500	475.3100479	60	muskmelon	471.770919
99	6	46	28.61475136	94.22253035	6.39637861	28.98574189	muskmelon	500	475.3100479	60	muskmelon	471.0142581
89	25	50	27.04863538	91.34685096	6.375923383	25.08146686	muskmelon	500	475.3100479	60	muskmelon	474.9185331
96	13	55	29.5275305	94.57459443	6.700337732	21.13545688	muskmelon	500	475.3100479	60	muskmelon	478.8645431
82	26	47	28.50416396	93.46806467	6.565312653	24.20007242	muskmelon	500	475.3100479	60	muskmelon	475.7999276
106	21	52	28.89578588	94.78993038	6.286515359	23.0362503	muskmelon	500	475.3100479	60	muskmelon	476.9637497
90	15	52	27.04927452	91.3821731	6.448061578	23.65747461	muskmelon	500	475.3100479	60	muskmelon	476.3425254
106	16	54	28.96017885	91.69532178	6.585872508	24.7458198	muskmelon	500	475.3100479	60	muskmelon	475.2541802
133	47	24	24.40228894	79.19732001	7.231324765	90.8022356	cotton	1000	919.6019569	50	cotton	909.1977644
136	36	20	23.09595631	84.86275707	6.925412377	71.29581071	cotton	1000	919.6019569	50	cotton	928.7041893
104	47	18	23.9656349	76.97696717	7.633437412	90.75616738	cotton	1000	919.6019569	50	cotton	909.2438326
133	47	23	24.88738107	75.62137159	6.827354668	89.76050416	cotton	1000	919.6019569	50	cotton	910.2394958
126	38	23	25.36243778	83.63276077	6.176716425	88.43618918	cotton	1000	919.6019569	50	cotton	911.5638108
126	50	19	24.69457084	81.7358876	6.628722836	78.58494391	cotton	1000	919.6019569	50	cotton	921.4150561
113	41	20	25.0017188	80.53965818	7.256877571	96.32600992	cotton	1000	919.6019569	50	cotton	903.6739901
121	45	22	22.45942937	81.30681027	6.443785385	64.23026638	cotton	1000	919.6019569	50	cotton	935.7697336
121	47	16	23.60564038	79.29573149	7.723240151	72.49800885	cotton	1000	919.6019569	50	cotton	927.5019912
129	60	22	24.58453146	79.12404171	5.947448589	71.94608134	cotton	1000	919.6019569	50	cotton	928.0539187
107	45	25	23.0865933	83.55546146	7.227745516	71.84080724	cotton	1000	919.6019569	50	cotton	928.1591928
122	59	18	23.5000992	83.63488952	6.219469084	79.81328183	cotton	1000	919.6019569	50	cotton	920.1867182
140	38	15	24.1472953	75.88298598	6.021439523	69.91563467	cotton	1000	919.6019569	50	cotton	930.0843653
102	49	21	24.69315538	84.84422454	6.253343655	89.799462	cotton	1000	919.6019569	50	cotton	910.200538
111	40	25	24.484692	84.44932014	6.187455799	90.94342484	cotton	1000	919.6019569	50	cotton	909.0565752
131	35	18	24.49112609	82.24415809	7.057693366	64.02949379	cotton	1000	919.6019569	50	cotton	935.9705062
135	43	16	23.47986888	81.73049149	6.720449769	86.76287924	cotton	1000	919.6019569	50	cotton	913.2371208
100	46	18	24.18586246	76.04203958	6.431689506	69.08056728	cotton	1000	919.6019569	50	cotton	930.9194327
123	39	24	25.00755095	78.17952126	7.453106264	86.06411872	cotton	1000	919.6019569	50	cotton	913.9358813
117	56	15	25.99237426	77.0543546	7.368258226	89.1188212	cotton	1000	919.6019569	50	cotton	910.8811788
121	36	24	23.66457347	81.69105088	7.352401887	99.36898373	cotton	1000	919.6019569	50	cotton	900.6310163
101	58	18	25.66891439	81.38103349	6.652143699	78.59595817	cotton	1000	919.6019569	50	cotton	921.4040418
107	42	24	22.04612876	84.62978302	6.144631795	86.00758678	cotton	1000	919.6019569	50	cotton	913.9924132
100	41	22	22.4204752	84.55794703	7.318802162	93.46595573	cotton	1000	919.6019569	50	cotton	906.5340443
125	39	21	25.03149561	82.21276599	7.954629324	95.0191318	cotton	1000	919.6019569	50	cotton	904.9808682
105	60	23	23.53371386	77.21705554	6.207652157	87.54004943	cotton	1000	919.6019569	50	cotton	912.4599506
102	46	19	22.77076388	82.5993307	6.631005298	81.49543437	cotton	1000	919.6019569	50	cotton	918.5045656
131	49	22	25.49848236	79.9751579	7.306918817	67.05961949	cotton	1000	919.6019569	50	cotton	932.9403805
139	35	15	25.248679	83.4630147	5.898293044	86.55517751	cotton	1000	919.6019569	50	cotton	913.4448225
108	36	19	22.78249615	77.51235009	7.238566893	64.61444234	cotton	1000	919.6019569	50	cotton	935.3855577
118	45	23	23.37044424	77.43198948	7.977651226	71.67870701	cotton	1000	919.6019569	50	cotton	928.321293
107	51	22	24.86560781	78.22080815	5.983075895	79.56866268	cotton	1000	919.6019569	50	cotton	920.4313373
125	60	17	24.14386157	84.51591287	6.785723961	80.36146974	cotton	1000	919.6019569	50	cotton	919.6385303
113	37	20	25.03300222	79.04368718	7.393441155	97.10087029	cotton	1000	919.6019569	50	cotton	902.8991297
131	52	16	23.65724079	84.47601498	6.486068274	88.54479121	cotton	1000	919.6019569	50	cotton	911.4552088
115	48	16	25.54359718	84.09229796	7.175934962	88.94245493	cotton	1000	919.6019569	50	cotton	911.0575451
113	38	25	22.00085141	79.47270984	7.388265888	90.42224164	cotton	1000	919.6019569	50	cotton	909.5777584
111	41	18	23.64328417	78.1258666	6.10539819	80.96157332	cotton	1000	919.6019569	50	cotton	919.0384267
111	53	19	23.96436009	78.02763149	6.419536555	84.63148859	cotton	1000	919.6019569	50	cotton	915.3685114
122	48	16	24.65425757	75.6350708	6.307585854	61.82980133	cotton	1000	919.6019569	50	cotton	938.1701987
108	46	17	24.3017998	84.87668973	6.93221485	65.0247867	cotton	1000	919.6019569	50	cotton	934.9752133
132	41	22	24.29144926	81.02453404	7.810865753	90.41694635	cotton	1000	919.6019569	50	cotton	909.5830537
103	42	17	24.29470232	84.61527627	6.527541661	81.05902285	cotton	1000	919.6019569	50	cotton	918.9409772
133	50	25	25.72180042	81.19666206	7.569454601	99.93100821	cotton	1000	919.6019569	50	cotton	900.0689918
127	37	18	24.87663664	76.30050373	7.041065585	91.9223468	cotton	1000	919.6019569	50	cotton	908.0776532
110	39	25	22.60612115	77.34264002	7.208795456	75.13617229	cotton	1000	919.6019569	50	cotton	924.8638277
131	38	19	23.86814008	75.68339729	6.814341946	90.4547185	cotton	1000	919.6019569	50	cotton	909.5452815
108	38	24	23.41022496	76.43836957	7.442217061	78.82199603	cotton	1000	919.6019569	50	cotton	921.178004
122	40	17	24.96440768	81.31677618	6.854558957	80.03995829	cotton	1000	919.6019569	50	cotton	919.9600417
111	50	15	25.16820129	80.30351815	7.884550475	84.62419032	cotton	1000	919.6019569	50	cotton	915.3758097
140	40	17	22.72767171	77.07598065	6.006085786	77.55176318	cotton	1000	919.6019569	50	cotton	922.4482368
100	40	20	22.45145981	76.25674874	7.432043735	86.84998693	cotton	1000	919.6019569	50	cotton	913.1500131
123	50	16	23.04920461	75.53835214	6.498052108	70.65644296	cotton	1000	919.6019569	50	cotton	929.343557
107	36	21	25.29250148	75.66653335	6.205263534	62.64174227	cotton	1000	919.6019569	50	cotton	937.3582577
118	50	19	22.95604064	82.33733678	6.360812227	66.48339303	cotton	1000	919.6019569	50	cotton	933.516607
103	51	20	22.80213132	84.14668447	7.046607434	91.6389565	cotton	1000	919.6019569	50	cotton	908.3610435
133	57	19	23.54234715	75.98203329	7.947011366	84.12536744	cotton	1000	919.6019569	50	cotton	915.8746326
129	47	20	24.41212325	80.80343786	6.281913858	98.60457373	cotton	1000	919.6019569	50	cotton	901.3954263
116	52	19	22.94276687	75.37170612	6.114525877	67.08022574	cotton	1000	919.6019569	50	cotton	932.9197743
114	40	23	25.53676123	81.13668716	6.753978061	95.4262599	cotton	1000	919.6019569	50	cotton	904.5737401
131	60	17	25.32023717	81.79475917	7.425041316	83.46532547	cotton	1000	919.6019569	50	cotton	916.5346745
107	43	18	22.426733	81.53480799	6.745104394	65.54475812	cotton	1000	919.6019569	50	cotton	934.4552419
123	44	21	25.78544484	75.00539324	7.641116569	91.39578861	cotton	1000	919.6019569	50	cotton	908.6042114
112	49	25	25.68959532	77.90621048	6.470135478	66.19426787	cotton	1000	919.6019569	50	cotton	933.8057321
119	44	15	22.14593688	82.8597549	7.091992365	60.65381719	cotton	1000	919.6019569	50	cotton	939.3461828
130	59	19	25.07278712	82.50257909	6.520403794	93.51042684	cotton	1000	919.6019569	50	cotton	906.4895732
127	53	24	22.21506982	76.17851932	6.127939628	70.40557612	cotton	1000	919.6019569	50	cotton	929.5944239
134	52	18	23.9643129	76.59175937	7.994679507	76.13090645	cotton	1000	919.6019569	50	cotton	923.8690936
109	36	18	25.40059227	76.53237965	7.524707577	62.5138867	cotton	1000	919.6019569	50	cotton	937.4861133
100	48	17	23.7805123	83.03878838	7.827877818	66.26555904	cotton	1000	919.6019569	50	cotton	933.734441
132	52	19	24.16402322	76.7433897	6.436691764	61.94626051	cotton	1000	919.6019569	50	cotton	938.0537395
102	37	25	25.31468463	77.91757121	5.907930899	72.82902109	cotton	1000	919.6019569	50	cotton	927.1709789
111	39	22	22.60361557	80.3509046	6.135025006	88.57395505	cotton	1000	919.6019569	50	cotton	911.426045
117	51	15	22.9535715	78.71555832	6.044556594	99.75336197	cotton	1000	919.6019569	50	cotton	900.246638
136	36	24	22.74446976	80.41198458	7.59781958	90.07326633	cotton	1000	919.6019569	50	cotton	909.9267337
134	56	18	23.80834611	83.91902605	6.691268104	70.97358303	cotton	1000	919.6019569	50	cotton	929.026417
112	54	15	25.46228792	81.56641891	6.175492306	76.88582484	cotton	1000	919.6019569	50	cotton	923.1141752
105	56	15	25.96779712	81.97904282	7.272316209	74.14169043	cotton	1000	919.6019569	50	cotton	925.8583096
140	45	15	25.5308271	80.04662756	5.801047545	99.39557151	cotton	1000	919.6019569	50	cotton	900.6044285
126	46	25	24.43847399	81.69801729	6.757457943	60.79645852	cotton	1000	919.6019569	50	cotton	939.2035415
106	49	24	23.03887865	76.47039772	6.983395573	90.64770699	cotton	1000	919.6019569	50	cotton	909.352293
121	53	19	23.51308653	76.72621429	7.976889498	80.11272117	cotton	1000	919.6019569	50	cotton	919.8872788
108	60	17	22.75805656	76.75768356	6.558902588	97.76600619	cotton	1000	919.6019569	50	cotton	902.2339938
116	56	17	24.71252544	77.7293114	7.979090365	85.24963302	cotton	1000	919.6019569	50	cotton	914.750367
100	52	19	23.45969093	82.44777468	7.903528673	93.50153555	cotton	1000	919.6019569	50	cotton	906.4984645
129	43	16	25.5503704	77.85055621	6.73210948	78.58488484	cotton	1000	919.6019569	50	cotton	921.4151152
118	44	23	22.08458267	82.82904143	6.691690476	67.06459777	cotton	1000	919.6019569	50	cotton	932.9354022
117	43	25	24.68854799	78.51206972	7.839849298	69.31153566	cotton	1000	919.6019569	50	cotton	930.6884643
126	37	21	25.84997269	84.16855231	6.61448588	77.03421249	cotton	1000	919.6019569	50	cotton	922.9657875
120	48	16	22.46054478	75.40989245	7.456971816	71.85436078	cotton	1000	919.6019569	50	cotton	928.1456392
102	45	16	23.65629976	77.52425987	7.2942193	74.8984994	cotton	1000	919.6019569	50	cotton	925.1015006
131	56	20	22.00817088	81.83896111	7.762647875	92.23645249	cotton	1000	919.6019569	50	cotton	907.7635475
114	40	17	24.32630461	80.13456404	6.363406102	69.45072055	cotton	1000	919.6019569	50	cotton	930.5492795
101	37	18	22.92360984	82.68738535	7.63737841	92.91915074	cotton	1000	919.6019569	50	cotton	907.0808493
106	46	20	23.43821725	78.63388824	6.200671976	81.15072105	cotton	1000	919.6019569	50	cotton	918.849279
113	38	20	22.10718988	78.58320116	6.364729934	74.94136567	cotton	1000	919.6019569	50	cotton	925.0586343
102	53	21	23.03814028	76.11021529	6.913678684	91.49697481	cotton	1000	919.6019569	50	cotton	908.5030252
110	39	18	24.54795322	75.39752705	7.766259769	63.88079866	cotton	1000	919.6019569	50	cotton	936.1192013
107	58	15	23.73868041	75.77503808	7.55606399	76.63669195	cotton	1000	919.6019569	50	cotton	923.3633081
120	60	15	22.31871914	83.86129998	7.288377241	65.35747011	cotton	1000	919.6019569	50	cotton	934.6425299
